# Supplementary material for: TLR4 abrogates the Th1 immune response through IRF1 and IFN-β to prevent immunopathology during L. infantum infection
Source: PLoS Pathog. 2020 Mar 25;16(3):e1008435. doi: 10.1371/journal.ppat.1008435 (PMC7135367; doi:10.1371/journal.ppat.1008435)
Supplement: S1 Table — (XLSX) [file ppat.1008435.s006.xlsx]

## Sheet: Comparison  Asymp x PD0
external_gene_name	ensembl_gene_id	external_gene_name	gene_biotype	wikigene_description	chromosome_name	logFC	logCPM	LR	PValue	FDR
PDCD1	ENSG00000188389	PDCD1	protein_coding	programmed cell death 1	2	-2.64666	4.7856	52.1054	5.26009e-13	6.49073e-09
ARRDC4	ENSG00000140450	ARRDC4	protein_coding	arrestin domain containing 4	15	2.31551	3.73844	51.0417	9.04253e-13	6.49073e-09
E2F1	ENSG00000101412	E2F1	protein_coding	E2F transcription factor 1	20	-2.39851	3.75352	49.6496	1.83805e-12	6.61807e-09
HRH4	ENSG00000134489	HRH4	protein_coding	histamine receptor H4	18	4.0827	2.86175	49.6433	1.84399e-12	6.61807e-09
LAG3	ENSG00000089692	LAG3	protein_coding	lymphocyte activating 3	12	-3.84619	6.48573	48.957	2.61629e-12	7.5119e-09
HAPLN3	ENSG00000140511	HAPLN3	protein_coding	hyaluronan and proteoglycan link protein 3	15	-1.40816	6.2853	48.1134	4.02275e-12	8.83885e-09
STAP2	ENSG00000178078	STAP2	protein_coding	signal transducing adaptor family member 2	19	-2.0958	0.759108	47.9782	4.30983e-12	8.83885e-09
MYL6B	ENSG00000196465	MYL6B	protein_coding	myosin light chain 6B	12	-2.19013	3.08513	47.1682	6.51493e-12	1.1691e-08
PLK1	ENSG00000166851	PLK1	protein_coding	polo like kinase 1	16	-2.33354	3.67372	45.2123	1.76789e-11	2.65501e-08
EPOP	ENSG00000273604	EPOP	protein_coding	elongin BC and polycomb repressive complex 2 associated protein	17	-2.02818	1.73786	45.124	1.84941e-11	2.65501e-08
TROAP	ENSG00000135451	TROAP	protein_coding	trophinin associated protein	12	-3.03505	2.17486	44.6681	2.33425e-11	3.0464e-08
GFRA2	ENSG00000168546	GFRA2	protein_coding	GDNF family receptor alpha 2	8	2.61067	0.42718	44.3094	2.8036e-11	3.22703e-08
CD177	ENSG00000204936	CD177	protein_coding	CD177 molecule	19	-5.78217	5.30534	44.2283	2.92222e-11	3.22703e-08
UBE2C	ENSG00000175063	UBE2C	protein_coding	ubiquitin conjugating enzyme E2 C	20	-2.77707	3.15704	43.9126	3.43367e-11	3.52099e-08
CENPM	ENSG00000100162	CENPM	protein_coding	centromere protein M	22	-2.73193	2.56642	43.7625	3.70744e-11	3.54826e-08
PTGDR2	ENSG00000183134	PTGDR2	protein_coding	prostaglandin D2 receptor 2	11	3.83916	5.20247	43.2924	4.7141e-11	3.92489e-08
CYSLTR2	ENSG00000152207	CYSLTR2	protein_coding	cysteinyl leukotriene receptor 2	13	2.69852	3.99966	43.2695	4.76969e-11	3.92489e-08
IGFL2	ENSG00000204866	IGFL2	protein_coding	IGF like family member 2	19	-5.21402	1.04945	43.2083	4.92115e-11	3.92489e-08
TSPAN17	ENSG00000048140	TSPAN17	protein_coding	tetraspanin 17	5	-1.38395	6.10132	42.8136	6.02132e-11	4.54958e-08
EPN2	ENSG00000072134	EPN2	protein_coding	epsin 2	17	2.21966	3.81046	42.451	7.24748e-11	5.20224e-08
NKX3-1	ENSG00000167034	NKX3-1	protein_coding	NK3 homeobox 1	8	3.69781	2.16924	41.7191	1.05374e-10	7.20357e-08
IFI27L1	ENSG00000165948	IFI27L1	protein_coding	interferon alpha inducible protein 27 like 1	14	-1.78039	2.12421	41.4096	1.23452e-10	7.81207e-08
ACOT7	ENSG00000097021	ACOT7	protein_coding	acyl-CoA thioesterase 7	1	-2.39947	4.63093	41.3709	1.25918e-10	7.81207e-08
PLCB1	ENSG00000182621	PLCB1	protein_coding	phospholipase C beta 1	20	1.66476	1.35574	41.2995	1.306e-10	7.81207e-08
PYCR1	ENSG00000183010	PYCR1	protein_coding	pyrroline-5-carboxylate reductase 1	17	-2.26836	1.93946	41.1371	1.41914e-10	8.14927e-08
SMIM1	ENSG00000235169	SMIM1	protein_coding	small integral membrane protein 1 (Vel blood group)	1	-4.96778	5.62504	40.9887	1.53108e-10	8.25847e-08
C17orf53	ENSG00000125319	C17orf53	protein_coding	chromosome 17 open reading frame 53	17	-1.92648	0.513829	40.9607	1.55321e-10	8.25847e-08
MUC1	ENSG00000185499	MUC1	protein_coding	mucin 1, cell surface associated	1	-2.63099	1.25444	40.5426	1.92373e-10	9.86326e-08
FABP5	ENSG00000164687	FABP5	protein_coding	fatty acid binding protein 5	8	-2.34749	2.81664	40.3342	2.14028e-10	1.03202e-07
OLIG1	ENSG00000184221	OLIG1	protein_coding	oligodendrocyte transcription factor 1	21	3.73531	4.66123	40.3193	2.15663e-10	1.03202e-07
MAPK11	ENSG00000185386	MAPK11	protein_coding	mitogen-activated protein kinase 11	22	-1.64643	3.39398	39.6653	3.01432e-10	1.36397e-07
SORD	ENSG00000140263	SORD	protein_coding	sorbitol dehydrogenase	15	1.64396	4.16354	39.6485	3.04034e-10	1.36397e-07
ADORA3	ENSG00000282608	ADORA3	protein_coding	adenosine A3 receptor	1	3.83296	3.07971	39.4043	3.4453e-10	1.44839e-07
RHOXF1P1	ENSG00000234493	RHOXF1P1	transcribed_unprocessed_pseudogene	Rhox homeobox family member 1 pseudogene 1	X	3.46542	-0.153939	39.3777	3.49271e-10	1.44839e-07
SEZ6L	ENSG00000100095	SEZ6L	protein_coding	seizure related 6 homolog like	22	2.26359	0.297503	39.332	3.57529e-10	1.44839e-07
PKMYT1	ENSG00000127564	PKMYT1	protein_coding	protein kinase, membrane associated tyrosine/threonine 1	16	-2.72622	2.66214	39.2773	3.67692e-10	1.44839e-07
ANKRD9	ENSG00000156381	ANKRD9	protein_coding	ankyrin repeat domain 9	14	-3.67353	4.56286	39.2478	3.73295e-10	1.44839e-07
SLC6A9	ENSG00000196517	SLC6A9	protein_coding	solute carrier family 6 member 9	1	-4.1818	2.56233	39.1372	3.9505e-10	1.48726e-07
HRASLS5	ENSG00000168004	HRASLS5	protein_coding	HRAS like suppressor family member 5	11	3.86391	0.998649	39.0933	4.04033e-10	1.48726e-07
LRRFIP1	ENSG00000124831	LRRFIP1	protein_coding	LRR binding FLII interacting protein 1	2	1.02393	7.46458	38.9626	4.31992e-10	1.55042e-07
HIST3H2A	ENSG00000181218	HIST3H2A	protein_coding	histone cluster 3 H2A	1	-1.89573	2.33766	38.4904	5.50235e-10	1.92663e-07
RECQL4	ENSG00000160957	RECQL4	protein_coding	RecQ like helicase 4	8	-2.03009	3.02771	38.2242	6.30661e-10	2.15566e-07
EMID1	ENSG00000186998	EMID1	protein_coding	EMI domain containing 1	22	-3.05756	1.77581	37.6158	8.61446e-10	2.87603e-07
SLC7A5	ENSG00000103257	SLC7A5	protein_coding	solute carrier family 7 member 5	16	-2.02599	5.27309	37.3583	9.82998e-10	3.20726e-07
CCR3	ENSG00000183625	CCR3	protein_coding	C-C motif chemokine receptor 3	3	4.07104	6.08919	37.1988	1.0668e-09	3.35524e-07
HBM	ENSG00000206177	HBM	protein_coding	hemoglobin subunit mu	16	-4.35692	8.38625	37.1837	1.0751e-09	3.35524e-07
TEDC2	ENSG00000162062	TEDC2	protein_coding	tubulin epsilon and delta complex 2	16	-2.99161	0.386746	37.0919	1.12689e-09	3.38045e-07
LCN2	ENSG00000148346	LCN2	protein_coding		9	-4.61371	6.28483	37.0861	1.13027e-09	3.38045e-07
SMPD3	ENSG00000103056	SMPD3	protein_coding	sphingomyelin phosphodiesterase 3	16	3.17845	5.50445	36.9476	1.21347e-09	3.55522e-07
P2RY2	ENSG00000175591	P2RY2	protein_coding	purinergic receptor P2Y2	11	1.6673	3.08246	36.8744	1.25987e-09	3.55962e-07
ZBTB32	ENSG00000011590	ZBTB32	protein_coding	zinc finger and BTB domain containing 32	19	-2.00345	3.39106	36.8564	1.27156e-09	3.55962e-07
CDC25C	ENSG00000158402	CDC25C	protein_coding	cell division cycle 25C	5	-2.81794	0.0855637	36.8293	1.28936e-09	3.55962e-07
FAM124B	ENSG00000124019	FAM124B	protein_coding	family with sequence similarity 124 member B	2	1.95965	0.634187	36.5921	1.45619e-09	3.94436e-07
SPC24	ENSG00000161888	SPC24	protein_coding	SPC24, NDC80 kinetochore complex component	19	-2.59576	1.56726	36.5095	1.51924e-09	4.03894e-07
HBQ1	ENSG00000086506	HBQ1	protein_coding	hemoglobin subunit theta 1	16	-3.51468	5.737	36.3929	1.61289e-09	4.08618e-07
TUBG1	ENSG00000131462	TUBG1	protein_coding	tubulin gamma 1	17	-1.35268	3.85601	36.3891	1.61604e-09	4.08618e-07
SMOX	ENSG00000088826	SMOX	protein_coding	spermine oxidase	20	-2.91621	5.6744	36.3814	1.6224e-09	4.08618e-07
ACHE	ENSG00000087085	ACHE	protein_coding	acetylcholinesterase (Cartwright blood group)	7	-5.29442	1.93302	36.1961	1.78427e-09	4.41638e-07
AURKB	ENSG00000178999	AURKB	protein_coding	aurora kinase B	17	-2.32532	2.94527	36.1254	1.8502e-09	4.50196e-07
TK1	ENSG00000167900	TK1	protein_coding	thymidine kinase 1	17	-2.58508	3.99939	35.9405	2.03432e-09	4.86744e-07
IL2RA	ENSG00000134460	IL2RA	protein_coding	interleukin 2 receptor subunit alpha	10	1.64815	3.35848	35.7917	2.19582e-09	5.11888e-07
SLC7A8	ENSG00000092068	SLC7A8	protein_coding	solute carrier family 7 member 8	14	3.09062	1.95588	35.7498	2.24358e-09	5.11888e-07
NME4	ENSG00000103202	NME4	protein_coding	NME/NM23 nucleoside diphosphate kinase 4	16	-1.8672	5.35827	35.7344	2.26137e-09	5.11888e-07
KLF1	ENSG00000105610	KLF1	protein_coding	Kruppel like factor 1	19	-4.33986	5.41987	35.7167	2.28203e-09	5.11888e-07
TIMD4	ENSG00000145850	TIMD4	protein_coding	T-cell immunoglobulin and mucin domain containing 4	5	-2.57151	0.529729	35.5292	2.51261e-09	5.52652e-07
GATA2	ENSG00000179348	GATA2	protein_coding	GATA binding protein 2	3	2.71398	4.42318	35.5075	2.54075e-09	5.52652e-07
SLCO4A1	ENSG00000101187	SLCO4A1	protein_coding	solute carrier organic anion transporter family member 4A1	20	-2.06873	1.36618	35.335	2.77603e-09	5.79071e-07
PTTG1	ENSG00000164611	PTTG1	protein_coding	pituitary tumor-transforming 1	5	-2.06892	3.7557	35.3289	2.78463e-09	5.79071e-07
NABP2	ENSG00000139579	NABP2	protein_coding	nucleic acid binding protein 2	12	-1.17553	4.27071	35.3074	2.81559e-09	5.79071e-07
GINS2	ENSG00000131153	GINS2	protein_coding	GINS complex subunit 2	16	-2.48306	2.53183	35.3019	2.82356e-09	5.79071e-07
AC100810,1	ENSG00000253982	AC100810,1	antisense_RNA		8	-2.29722	4.51131	35.2055	2.96684e-09	5.92783e-07
SFXN4	ENSG00000183605	SFXN4	protein_coding	sideroflexin 4	10	-0.953676	3.45399	35.2015	2.973e-09	5.92783e-07
KSR1	ENSG00000141068	KSR1	protein_coding	kinase suppressor of ras 1	17	1.02969	6.11064	35.1341	3.07759e-09	6.05231e-07
ARHGEF39	ENSG00000137135	ARHGEF39	protein_coding	Rho guanine nucleotide exchange factor 39	9	-2.11113	0.860525	34.8926	3.48396e-09	6.68698e-07
AC006262,1	ENSG00000268460	AC006262,1	processed_transcript	uncharacterized LOC93429	19	-6.10039	-0.363984	34.8873	3.49348e-09	6.68698e-07
LATS2	ENSG00000150457	LATS2	protein_coding	large tumor suppressor kinase 2	13	1.10959	3.73281	34.7342	3.77934e-09	7.13897e-07
ADCY3	ENSG00000138031	ADCY3	protein_coding	adenylate cyclase 3	2	-1.19021	4.6638	34.5968	4.05577e-09	7.56164e-07
RBM38	ENSG00000132819	RBM38	protein_coding	RNA binding motif protein 38	20	-2.39589	8.87391	34.4664	4.33666e-09	7.98168e-07
B4GALT3	ENSG00000158850	B4GALT3	protein_coding	beta-1,4-galactosyltransferase 3	1	-1.07425	6.48046	34.3974	4.49327e-09	8.00348e-07
ADGRE4P	ENSG00000268758	ADGRE4P	transcribed_unprocessed_pseudogene	adhesion G protein-coupled receptor E4, pseudogene	19	3.3904	4.1884	34.395	4.49871e-09	8.00348e-07
FOXM1	ENSG00000111206	FOXM1	protein_coding	forkhead box M1	12	-2.90741	3.38104	34.3877	4.51576e-09	8.00348e-07
CDT1	ENSG00000167513	CDT1	protein_coding	chromatin licensing and DNA replication factor 1	16	-2.57053	3.18299	34.3229	4.66854e-09	8.04628e-07
ST6GALNAC4	ENSG00000136840	ST6GALNAC4	protein_coding	ST6 N-acetylgalactosaminide alpha-2,6-sialyltransferase 4	9	-2.51604	6.33131	34.3156	4.68614e-09	8.04628e-07
HSPB1	ENSG00000106211	HSPB1	protein_coding	heat shock protein family B (small) member 1	7	-2.33998	6.62475	34.3046	4.7126e-09	8.04628e-07
VLDLR	ENSG00000147852	VLDLR	protein_coding	very low density lipoprotein receptor	9	3.27642	1.27936	34.2835	4.7641e-09	8.04628e-07
SLC29A1	ENSG00000112759	SLC29A1	protein_coding	solute carrier family 29 member 1 (Augustine blood group)	6	2.72183	5.62938	34.0308	5.42454e-09	9.05519e-07
PIMREG	ENSG00000129195	PIMREG	protein_coding	PICALM interacting mitotic regulator	17	-3.43674	0.566323	33.7477	6.27417e-09	1.03189e-06
CCNF	ENSG00000162063	CCNF	protein_coding	cyclin F	16	-1.55467	3.33218	33.732	6.3253e-09	1.03189e-06
PIF1	ENSG00000140451	PIF1	protein_coding	PIF1 5'-to-3' DNA helicase	15	-1.94204	2.04173	33.6734	6.51862e-09	1.03835e-06
FKBP11	ENSG00000134285	FKBP11	protein_coding	FK506 binding protein 11	12	-1.12704	5.25955	33.6638	6.5509e-09	1.03835e-06
GPRIN1	ENSG00000169258	GPRIN1	protein_coding	G protein regulated inducer of neurite outgrowth 1	5	-1.47142	1.40904	33.6412	6.62754e-09	1.03835e-06
ACP5	ENSG00000102575	ACP5	protein_coding	acid phosphatase 5, tartrate resistant	19	-1.36968	6.19513	33.6315	6.66062e-09	1.03835e-06
CYTH3	ENSG00000008256	CYTH3	protein_coding	cytohesin 3	7	1.08802	3.44624	33.6123	6.72654e-09	1.03835e-06
UBE2S	ENSG00000108106	UBE2S	protein_coding	ubiquitin conjugating enzyme E2 S	19	-1.88908	4.8607	33.4482	7.31864e-09	1.11773e-06
CETP	ENSG00000087237	CETP	protein_coding	cholesteryl ester transfer protein	16	-2.71774	1.14089	33.3197	7.81864e-09	1.18152e-06
LTF	ENSG00000012223	LTF	protein_coding	lactotransferrin	3	-4.43126	6.95031	33.2298	8.18843e-09	1.22451e-06
CCL25	ENSG00000131142	CCL25	protein_coding	C-C motif chemokine ligand 25	19	-4.23479	-0.258196	33.0997	8.75533e-09	1.27076e-06
RAB3IL1	ENSG00000167994	RAB3IL1	protein_coding	RAB3A interacting protein like 1	11	-4.02066	2.50121	33.0954	8.7748e-09	1.27076e-06
IDH2	ENSG00000182054	IDH2	protein_coding	isocitrate dehydrogenase (NADP(+)) 2, mitochondrial	15	-1.28063	7.17322	33.0941	8.78045e-09	1.27076e-06
CDKN2A	ENSG00000147889	CDKN2A	protein_coding	cyclin dependent kinase inhibitor 2A	9	-2.00299	1.96348	33.0715	8.88296e-09	1.27076e-06
RARRES3	ENSG00000133321	RARRES3	protein_coding	retinoic acid receptor responder 3	11	-1.67017	7.50268	33.059	8.94028e-09	1.27076e-06
PTMS	ENSG00000159335	PTMS	protein_coding	parathymosin	12	-2.37826	6.10337	33.0315	9.06757e-09	1.27622e-06
ARHGEF37	ENSG00000183111	ARHGEF37	protein_coding	Rho guanine nucleotide exchange factor 37	5	-3.49149	0.867665	32.9946	9.24139e-09	1.28805e-06
ARPIN	ENSG00000242498	ARPIN	protein_coding	actin related protein 2/3 complex inhibitor	15	3.13297	2.44886	32.953	9.44129e-09	1.29338e-06
AHSP	ENSG00000169877	AHSP	protein_coding	alpha hemoglobin stabilizing protein	16	-5.41005	7.46824	32.9492	9.45982e-09	1.29338e-06
ZFP36L2	ENSG00000152518	ZFP36L2	protein_coding	ZFP36 ring finger protein like 2	2	1.14363	8.3836	32.9298	9.55477e-09	1.29404e-06
EEF2K	ENSG00000103319	EEF2K	protein_coding	eukaryotic elongation factor 2 kinase	16	1.24462	4.44033	32.8641	9.88294e-09	1.32598e-06
SMIM5	ENSG00000204323	SMIM5	protein_coding	small integral membrane protein 5	17	-2.73155	3.88956	32.8126	1.01482e-08	1.33687e-06
CDCA5	ENSG00000146670	CDCA5	protein_coding	cell division cycle associated 5	11	-2.59956	3.02816	32.8122	1.01503e-08	1.33687e-06
TXNIP	ENSG00000265972	TXNIP	protein_coding	thioredoxin interacting protein	1	1.23378	11.6429	32.7189	1.06495e-08	1.38036e-06
E2F2	ENSG00000007968	E2F2	protein_coding	E2F transcription factor 2	1	-1.99885	5.3252	32.7147	1.06729e-08	1.38036e-06
PID1	ENSG00000153823	PID1	protein_coding	phosphotyrosine interaction domain containing 1	2	2.00578	3.85897	32.6251	1.11765e-08	1.43259e-06
PMP22	ENSG00000109099	PMP22	protein_coding	peripheral myelin protein 22	17	4.50855	1.51194	32.2664	1.34416e-08	1.69379e-06
AC022182,2	ENSG00000254802	AC022182,2	lincRNA		8	-1.59937	1.42449	32.2652	1.34502e-08	1.69379e-06
CDC45	ENSG00000093009	CDC45	protein_coding	cell division cycle 45	22	-2.67215	1.95253	32.0741	1.48402e-08	1.85258e-06
CAT	ENSG00000121691	CAT	protein_coding	catalase	11	1.54513	8.22859	31.9684	1.56704e-08	1.93935e-06
HMBS	ENSG00000256269	HMBS	protein_coding	hydroxymethylbilane synthase	11	-2.19279	4.9756	31.9316	1.59696e-08	1.95948e-06
PFKP	ENSG00000067057	PFKP	protein_coding	phosphofructokinase, platelet	10	-0.966877	5.72054	31.8358	1.67769e-08	2.04075e-06
CACNG6	ENSG00000130433	CACNG6	protein_coding	calcium voltage-gated channel auxiliary subunit gamma 6	19	4.60186	2.56987	31.8198	1.69162e-08	2.04075e-06
ACOT11	ENSG00000162390	ACOT11	protein_coding	acyl-CoA thioesterase 11	1	2.34842	1.59979	31.7898	1.7179e-08	2.05518e-06
B4GALT2	ENSG00000117411	B4GALT2	protein_coding	beta-1,4-galactosyltransferase 2	1	-1.50967	2.39094	31.7661	1.73903e-08	2.06326e-06
BIRC5	ENSG00000089685	BIRC5	protein_coding	baculoviral IAP repeat containing 5	17	-2.93014	3.25977	31.6904	1.80818e-08	2.12141e-06
DHCR24	ENSG00000116133	DHCR24	protein_coding	24-dehydrocholesterol reductase	1	-1.87593	4.34196	31.6803	1.8176e-08	2.12141e-06
STOML2	ENSG00000165283	STOML2	protein_coding	stomatin like 2	9	-1.02533	5.62384	31.6412	1.85452e-08	2.14705e-06
CCDC28B	ENSG00000160050	CCDC28B	protein_coding	coiled-coil domain containing 28B	1	-1.30454	3.33674	31.614	1.88066e-08	2.1599e-06
UBE2T	ENSG00000077152	UBE2T	protein_coding	ubiquitin conjugating enzyme E2 T	1	-1.90147	1.8276	31.499	1.99545e-08	2.27354e-06
TMCC2	ENSG00000133069	TMCC2	protein_coding	transmembrane and coiled-coil domain family 2	1	-3.69744	6.291	31.4558	2.04029e-08	2.30633e-06
CACNA1D	ENSG00000157388	CACNA1D	protein_coding	calcium voltage-gated channel subunit alpha1 D	3	2.02734	0.37555	31.4286	2.06907e-08	2.32059e-06
HPDL	ENSG00000186603	HPDL	protein_coding	4-hydroxyphenylpyruvate dioxygenase like	1	-2.37484	0.304899	31.3886	2.11216e-08	2.35055e-06
MYRF	ENSG00000124920	MYRF	protein_coding	myelin regulatory factor	11	-3.28216	2.61511	31.2712	2.24386e-08	2.47791e-06
GPR84	ENSG00000139572	GPR84	protein_coding	G protein-coupled receptor 84	12	-3.02759	3.16727	31.2539	2.26391e-08	2.48097e-06
ENDOV	ENSG00000173818	ENDOV	protein_coding	endonuclease V	17	2.11317	3.74099	31.2362	2.28471e-08	2.48479e-06
FEN1	ENSG00000168496	FEN1	protein_coding	flap structure-specific endonuclease 1	11	-1.32479	4.21728	31.1639	2.37137e-08	2.55966e-06
AQP1	ENSG00000240583	AQP1	protein_coding	aquaporin 1 (Colton blood group)	7	-3.13456	1.86387	31.0786	2.47793e-08	2.64662e-06
SRGAP3	ENSG00000196220	SRGAP3	protein_coding	SLIT-ROBO Rho GTPase activating protein 3	3	2.08318	1.85263	31.0701	2.48881e-08	2.64662e-06
AKAP12	ENSG00000131016	AKAP12	protein_coding	A-kinase anchoring protein 12	6	3.02092	1.75279	31.028	2.54334e-08	2.68472e-06
HIST1H2AE	ENSG00000277075	HIST1H2AE	protein_coding	histone cluster 1 H2A family member e	6	-2.50567	0.607456	30.9773	2.61065e-08	2.73565e-06
CLEC1B	ENSG00000165682	CLEC1B	protein_coding	C-type lectin domain family 1 member B	12	-2.80484	1.39514	30.923	2.68473e-08	2.79289e-06
MT1L	ENSG00000260549	MT1L	transcribed_unitary_pseudogene	metallothionein 1L, pseudogene	16	-3.90296	1.31158	30.8186	2.83313e-08	2.92607e-06
TMPRSS9	ENSG00000178297	TMPRSS9	protein_coding	transmembrane protease, serine 9	19	-4.35838	2.93498	30.7989	2.862e-08	2.93477e-06
RANBP1	ENSG00000099901	RANBP1	protein_coding	RAN binding protein 1	22	-1.02435	5.29542	30.6513	3.08814e-08	3.14421e-06
CDCA3	ENSG00000111665	CDCA3	protein_coding	cell division cycle associated 3	12	-2.29768	2.10994	30.6113	3.15245e-08	3.18708e-06
C10orf128	ENSG00000204161	C10orf128	protein_coding	chromosome 10 open reading frame 128	10	1.86061	5.5879	30.53	3.28742e-08	3.3003e-06
GUK1	ENSG00000143774	GUK1	protein_coding	guanylate kinase 1	1	-2.39846	9.50109	30.4831	3.36793e-08	3.33542e-06
TMPO-AS1	ENSG00000257167	TMPO-AS1	antisense_RNA	TMPO antisense RNA 1	12	-1.05922	1.8085	30.4638	3.40156e-08	3.33542e-06
C21orf58	ENSG00000160298	C21orf58	protein_coding	chromosome 21 open reading frame 58	21	-1.24881	2.58879	30.4613	3.40588e-08	3.33542e-06
YPEL4	ENSG00000166793	YPEL4	protein_coding	yippee like 4	11	-3.15467	2.74334	30.456	3.41534e-08	3.33542e-06
RAB13	ENSG00000143545	RAB13	protein_coding	RAB13, member RAS oncogene family	1	-2.01585	1.92247	30.3982	3.5185e-08	3.41295e-06
TSTA3	ENSG00000104522	TSTA3	protein_coding	tissue specific transplantation antigen P35B	8	-2.85126	7.38668	30.231	3.83524e-08	3.69522e-06
NT5DC2	ENSG00000168268	NT5DC2	protein_coding	5'-nucleotidase domain containing 2	3	-1.83174	3.86433	30.195	3.90715e-08	3.73941e-06
PKP2	ENSG00000057294	PKP2	protein_coding	plakophilin 2	12	2.0438	0.441733	30.1307	4.0389e-08	3.83989e-06
KLC3	ENSG00000104892	KLC3	protein_coding	kinesin light chain 3	19	-4.01077	4.24367	30.0012	4.31775e-08	4.078e-06
OST4	ENSG00000228474	OST4	protein_coding	oligosaccharyltransferase complex subunit 4, non-catalytic	2	-1.44981	7.55753	29.8884	4.57635e-08	4.23809e-06
CAMK1D	ENSG00000183049	CAMK1D	protein_coding	calcium/calmodulin dependent protein kinase ID	10	1.26036	6.68144	29.884	4.5869e-08	4.23809e-06
SLC2A1	ENSG00000117394	SLC2A1	protein_coding	solute carrier family 2 member 1	1	-1.71787	6.47984	29.8769	4.60375e-08	4.23809e-06
H2AFJ	ENSG00000246705	H2AFJ	protein_coding	H2A histone family member J	12	-1.60756	5.01611	29.8762	4.60534e-08	4.23809e-06
PYROXD2	ENSG00000119943	PYROXD2	protein_coding	pyridine nucleotide-disulphide oxidoreductase domain 2	10	1.37071	3.73173	29.8054	4.77658e-08	4.36232e-06
PRTN3	ENSG00000196415	PRTN3	protein_coding	proteinase 3	19	-5.96907	3.54254	29.7955	4.80111e-08	4.36232e-06
WDR34	ENSG00000119333	WDR34	protein_coding	WD repeat domain 34	9	-1.32504	3.98125	29.7442	4.92966e-08	4.45096e-06
PRSS33	ENSG00000103355	PRSS33	protein_coding	protease, serine 33	16	5.33388	5.38025	29.7222	4.98598e-08	4.47367e-06
LINC01501	ENSG00000229613	LINC01501	lincRNA		9	-8.08333	-0.913438	29.7053	5.02982e-08	4.48483e-06
IL5RA	ENSG00000091181	IL5RA	protein_coding	interleukin 5 receptor subunit alpha	3	4.40892	4.5589	29.6933	5.06089e-08	4.48483e-06
WDR62	ENSG00000075702	WDR62	protein_coding	WD repeat domain 62	19	-1.56134	2.32518	29.6465	5.18474e-08	4.56639e-06
C10orf10	ENSG00000165507	C10orf10	protein_coding	chromosome 10 open reading frame 10	10	-3.15501	0.402115	29.6134	5.27398e-08	4.61666e-06
ERFE	ENSG00000178752	ERFE	protein_coding	erythroferrone	2	-6.81172	2.44567	29.5829	5.35753e-08	4.66137e-06
CACNG8	ENSG00000142408	CACNG8	protein_coding	calcium voltage-gated channel auxiliary subunit gamma 8	19	4.09406	1.52143	29.539	5.48022e-08	4.73529e-06
POLR1D	ENSG00000186184	POLR1D	protein_coding	RNA polymerase I subunit D	13	-1.5466	6.97658	29.5291	5.50845e-08	4.73529e-06
LGALS3BP	ENSG00000108679	LGALS3BP	protein_coding	galectin 3 binding protein	17	-1.94112	6.63375	29.4689	5.68221e-08	4.85558e-06
ACSM3	ENSG00000005187	ACSM3	protein_coding	acyl-CoA synthetase medium chain family member 3	16	1.87597	3.10854	29.4075	5.86496e-08	4.98209e-06
RAD51	ENSG00000051180	RAD51	protein_coding	RAD51 recombinase	15	-2.20719	2.17947	29.3883	5.92345e-08	4.9966e-06
PIK3R6	ENSG00000276231	PIK3R6	protein_coding	phosphoinositide-3-kinase regulatory subunit 6	17	1.95122	4.93171	29.3791	5.95165e-08	4.9966e-06
PRSS41	ENSG00000215148	PRSS41	protein_coding	protease, serine 41	16	4.74382	-0.307659	29.3258	6.11766e-08	5.08962e-06
BATF	ENSG00000156127	BATF	protein_coding	basic leucine zipper ATF-like transcription factor	14	-1.49006	5.02282	29.3208	6.13336e-08	5.08962e-06
GPR82	ENSG00000171657	GPR82	protein_coding	G protein-coupled receptor 82	X	2.57798	0.765551	29.2605	6.32716e-08	5.20968e-06
ADSL	ENSG00000239900	ADSL	protein_coding	adenylosuccinate lyase	22	-0.600573	5.5466	29.2534	6.35061e-08	5.20968e-06
USP30-AS1	ENSG00000256262	USP30-AS1	antisense_RNA		12	-1.37857	2.26592	29.2173	6.46976e-08	5.27727e-06
AP1S1	ENSG00000106367	AP1S1	protein_coding	adaptor related protein complex 1 sigma 1 subunit	7	-0.995685	4.03481	29.0692	6.98402e-08	5.66455e-06
AHR	ENSG00000106546	AHR	protein_coding	aryl hydrocarbon receptor	7	1.1178	4.47247	29.0232	7.15149e-08	5.7659e-06
MCM6	ENSG00000076003	MCM6	protein_coding	minichromosome maintenance complex component 6	2	-1.10003	5.25989	29.013	7.1893e-08	5.7659e-06
TLE4	ENSG00000106829	TLE4	protein_coding	transducin like enhancer of split 4	9	0.93776	6.21407	28.994	7.26016e-08	5.77391e-06
SLC38A5	ENSG00000017483	SLC38A5	protein_coding	solute carrier family 38 member 5	X	-2.35661	6.49708	28.9882	7.2822e-08	5.77391e-06
NCAPH	ENSG00000121152	NCAPH	protein_coding	non-SMC condensin I complex subunit H	2	-2.11821	2.33854	28.9781	7.31994e-08	5.77391e-06
PRKAG2	ENSG00000106617	PRKAG2	protein_coding	protein kinase AMP-activated non-catalytic subunit gamma 2	7	0.77031	4.85777	28.9321	7.4961e-08	5.88001e-06
LINC02458	ENSG00000246363	LINC02458	lincRNA		12	3.12814	0.395757	28.92	7.54305e-08	5.88001e-06
DPM2	ENSG00000136908	DPM2	protein_coding	dolichyl-phosphate mannosyltransferase subunit 2, regulatory	9	-2.06939	6.22539	28.9098	7.58268e-08	5.88001e-06
ANKRD39	ENSG00000213337	ANKRD39	protein_coding	ankyrin repeat domain 39	2	-1.07557	1.10522	28.8886	7.66608e-08	5.88001e-06
AC004585,1	ENSG00000266088	AC004585,1	lincRNA		17	-1.58093	3.06333	28.888	7.66868e-08	5.88001e-06
IL1RAP	ENSG00000196083	IL1RAP	protein_coding	interleukin 1 receptor accessory protein	3	2.06885	5.06454	28.88	7.70021e-08	5.88001e-06
ESPL1	ENSG00000135476	ESPL1	protein_coding	extra spindle pole bodies like 1, separase	12	-2.11627	2.2714	28.8058	8.00106e-08	6.07742e-06
CDC20	ENSG00000117399	CDC20	protein_coding	cell division cycle 20	1	-2.84728	3.79396	28.7854	8.08576e-08	6.08227e-06
ORC1	ENSG00000085840	ORC1	protein_coding	origin recognition complex subunit 1	1	-1.90992	2.2538	28.7839	8.09218e-08	6.08227e-06
NPDC1	ENSG00000107281	NPDC1	protein_coding	neural proliferation, differentiation and control 1	9	-1.74858	5.57931	28.7572	8.20436e-08	6.12927e-06
AC022167,3	ENSG00000260979	AC022167,3	lincRNA		16	-2.75308	1.66063	28.7416	8.27069e-08	6.12927e-06
GZMB	ENSG00000100453	GZMB	protein_coding	granzyme B	14	-2.12688	7.8472	28.7388	8.28279e-08	6.12927e-06
PARP3	ENSG00000041880	PARP3	protein_coding	poly(ADP-ribose) polymerase family member 3	3	-1.08233	3.84645	28.7071	8.41928e-08	6.16434e-06
LSM2	ENSG00000204392	LSM2	protein_coding	LSM2 homolog, U6 small nuclear RNA and mRNA degradation associated	6	-0.905896	4.86108	28.7005	8.44817e-08	6.16434e-06
H2AFX	ENSG00000188486	H2AFX	protein_coding	H2A histone family member X	11	-1.67465	5.34422	28.698	8.459e-08	6.16434e-06
NPRL3	ENSG00000103148	NPRL3	protein_coding	NPR3 like, GATOR1 complex subunit	16	-2.74673	8.33644	28.6718	8.5742e-08	6.21673e-06
SERF2	ENSG00000140264	SERF2	protein_coding	small EDRK-rich factor 2	15	-1.5898	9.3771	28.6397	8.71782e-08	6.2891e-06
DYRK3	ENSG00000143479	DYRK3	protein_coding	dual specificity tyrosine phosphorylation regulated kinase 3	1	-3.446	0.911311	28.6126	8.84043e-08	6.29669e-06
ADAMTS14	ENSG00000138316	ADAMTS14	protein_coding	ADAM metallopeptidase with thrombospondin type 1 motif 14	10	-3.03406	0.632027	28.6059	8.87103e-08	6.29669e-06
AL139220,2	ENSG00000230615	AL139220,2	lincRNA		1	-2.78468	2.42542	28.5989	8.90336e-08	6.29669e-06
HMGB3	ENSG00000029993	HMGB3	protein_coding	high mobility group box 3	X	-1.70466	2.02156	28.5988	8.90378e-08	6.29669e-06
TONSL	ENSG00000160949	TONSL	protein_coding	tonsoku like, DNA repair protein	8	-1.22039	3.19944	28.5677	9.04772e-08	6.36711e-06
IFI27	ENSG00000165949	IFI27	protein_coding	interferon alpha inducible protein 27	14	-7.28217	8.00072	28.5571	9.0978e-08	6.37112e-06
YARS	ENSG00000134684	YARS	protein_coding	tyrosyl-tRNA synthetase	1	-0.860429	6.53925	28.546	9.1497e-08	6.37636e-06
FRY	ENSG00000073910	FRY	protein_coding	FRY microtubule binding protein	13	1.49376	5.93978	28.5155	9.29513e-08	6.44642e-06
HBD	ENSG00000223609	HBD	protein_coding	hemoglobin subunit delta	11	-4.95525	3.43171	28.4797	9.46838e-08	6.535e-06
IQGAP3	ENSG00000183856	IQGAP3	protein_coding	IQ motif containing GTPase activating protein 3	1	-2.91587	0.196493	28.4466	9.63193e-08	6.61608e-06
FCER1A	ENSG00000179639	FCER1A	protein_coding	Fc fragment of IgE receptor Ia	1	2.92167	4.52686	28.3896	9.91992e-08	6.78145e-06
CCDC167	ENSG00000198937	CCDC167	protein_coding	coiled-coil domain containing 167	6	-1.38956	3.85643	28.3111	1.03304e-07	7.02861e-06
SGK1	ENSG00000118515	SGK1	protein_coding	serum/glucocorticoid regulated kinase 1	6	1.86453	5.98509	28.281	1.04919e-07	7.10479e-06
CDKN3	ENSG00000100526	CDKN3	protein_coding	cyclin dependent kinase inhibitor 3	14	-2.67375	0.766083	28.2691	1.05567e-07	7.1151e-06
ITGA2B	ENSG00000005961	ITGA2B	protein_coding	integrin subunit alpha 2b	17	-3.30913	6.80186	28.2347	1.07462e-07	7.20902e-06
TM7SF2	ENSG00000149809	TM7SF2	protein_coding	transmembrane 7 superfamily member 2	11	-1.05003	3.39813	28.2078	1.08964e-07	7.27573e-06
KLHDC7B	ENSG00000130487	KLHDC7B	protein_coding	kelch domain containing 7B	22	-1.6196	4.41345	28.1855	1.10226e-07	7.32593e-06
LRRC20	ENSG00000172731	LRRC20	protein_coding	leucine rich repeat containing 20	10	-1.28057	2.61493	28.1648	1.11411e-07	7.37057e-06
TMEM43	ENSG00000170876	TMEM43	protein_coding	transmembrane protein 43	3	0.878916	6.59535	28.1435	1.12647e-07	7.41619e-06
SIAH2	ENSG00000181788	SIAH2	protein_coding	siah E3 ubiquitin protein ligase 2	3	-2.20024	7.2391	28.1351	1.13134e-07	7.41619e-06
GMPR	ENSG00000137198	GMPR	protein_coding	guanosine monophosphate reductase	6	-3.73404	7.1371	28.0683	1.17106e-07	7.64167e-06
AC007922,1	ENSG00000264695	AC007922,1	lincRNA		18	3.88764	-0.661402	28.0296	1.19474e-07	7.76097e-06
MCM7	ENSG00000166508	MCM7	protein_coding	minichromosome maintenance complex component 7	7	-0.768467	6.77727	27.9843	1.22304e-07	7.90897e-06
FHL2	ENSG00000115641	FHL2	protein_coding	four and a half LIM domains 2	2	-2.39781	1.91066	27.9583	1.23956e-07	7.97987e-06
ALAS2	ENSG00000158578	ALAS2	protein_coding	5'-aminolevulinate synthase 2	X	-4.55573	11.467	27.801	1.34458e-07	8.61735e-06
PLD1	ENSG00000075651	PLD1	protein_coding	phospholipase D1	3	1.05609	2.68883	27.7558	1.37634e-07	8.78169e-06
SAMD14	ENSG00000167100	SAMD14	protein_coding	sterile alpha motif domain containing 14	17	-3.54922	2.43034	27.7329	1.39275e-07	8.80874e-06
SPNS3	ENSG00000182557	SPNS3	protein_coding	sphingolipid transporter 3 (putative)	17	2.63541	4.45195	27.7327	1.39286e-07	8.80874e-06
KIF18B	ENSG00000186185	KIF18B	protein_coding	kinesin family member 18B	17	-2.59798	1.87413	27.7118	1.40803e-07	8.86563e-06
GYPC	ENSG00000136732	GYPC	protein_coding	glycophorin C (Gerbich blood group)	2	-2.55128	10.1913	27.7023	1.41491e-07	8.87007e-06
RTP5	ENSG00000188011	RTP5	protein_coding	receptor transporter protein 5 (putative)	2	-2.03483	1.64892	27.6816	1.43015e-07	8.89145e-06
YBX3	ENSG00000060138	YBX3	protein_coding	Y-box binding protein 3	12	-2.9817	9.60181	27.6809	1.43071e-07	8.89145e-06
CDCA8	ENSG00000134690	CDCA8	protein_coding	cell division cycle associated 8	1	-1.54273	2.88362	27.6696	1.43909e-07	8.90498e-06
GTSE1	ENSG00000075218	GTSE1	protein_coding	G2 and S-phase expressed 1	22	-2.29978	2.14728	27.6372	1.46337e-07	9.01636e-06
NKG7	ENSG00000105374	NKG7	protein_coding	natural killer cell granule protein 7	19	-1.72789	9.48054	27.5941	1.49636e-07	9.14509e-06
KIFC1	ENSG00000237649	KIFC1	protein_coding	kinesin family member C1	6	-2.40005	3.32496	27.5933	1.497e-07	9.14509e-06
PNP	ENSG00000198805	PNP	protein_coding	purine nucleoside phosphorylase	14	-1.33052	6.88118	27.5749	1.51129e-07	9.19326e-06
KBTBD11	ENSG00000176595	KBTBD11	protein_coding	kelch repeat and BTB domain containing 11	8	1.1919	4.15626	27.552	1.52929e-07	9.26352e-06
COL17A1	ENSG00000065618	COL17A1	protein_coding	collagen type XVII alpha 1 chain	10	-4.55288	0.991855	27.5413	1.53772e-07	9.27545e-06
GALM	ENSG00000143891	GALM	protein_coding	galactose mutarotase	2	-1.33694	5.11028	27.525	1.55075e-07	9.31489e-06
PA2G4	ENSG00000170515	PA2G4	protein_coding	proliferation-associated 2G4	12	-1.15678	6.56891	27.4953	1.57478e-07	9.41982e-06
MRPL37	ENSG00000116221	MRPL37	protein_coding	mitochondrial ribosomal protein L37	1	-1.09955	5.61623	27.4581	1.60537e-07	9.54787e-06
CDKN2C	ENSG00000123080	CDKN2C	protein_coding	cyclin dependent kinase inhibitor 2C	1	-1.44174	2.91262	27.4463	1.61516e-07	9.54787e-06
AL139352,1	ENSG00000132832	AL139352,1	lincRNA		20	-1.48452	1.63128	27.4451	1.61614e-07	9.54787e-06
HDC	ENSG00000140287	HDC	protein_coding	histidine decarboxylase	15	2.69882	4.06918	27.4092	1.64644e-07	9.68698e-06
EXOSC4	ENSG00000178896	EXOSC4	protein_coding	exosome component 4	8	-1.38829	3.72636	27.3918	1.66136e-07	9.73249e-06
THEM5	ENSG00000196407	THEM5	protein_coding	thioesterase superfamily member 5	1	-5.08886	2.26107	27.3844	1.66773e-07	9.73249e-06
PTPRN	ENSG00000054356	PTPRN	protein_coding	protein tyrosine phosphatase, receptor type N	2	-3.10263	1.45428	27.3463	1.70089e-07	9.88585e-06
TFR2	ENSG00000106327	TFR2	protein_coding	transferrin receptor 2	7	-1.8196	2.95789	27.2944	1.74718e-07	1.01139e-05
LINC01943	ENSG00000280721	LINC01943	lincRNA		2	-2.33893	0.733535	27.2429	1.79432e-07	1.03451e-05
MT1X	ENSG00000187193	MT1X	protein_coding	metallothionein 1X	16	-1.65688	0.731631	27.2241	1.81191e-07	1.04047e-05
GPR34	ENSG00000171659	GPR34	protein_coding	G protein-coupled receptor 34	X	2.58315	1.62134	27.2137	1.82161e-07	1.04154e-05
POC1A	ENSG00000164087	POC1A	protein_coding	POC1 centriolar protein A	3	-1.42841	2.11944	27.2067	1.82828e-07	1.04154e-05
ISOC2	ENSG00000063241	ISOC2	protein_coding	isochorismatase domain containing 2	19	-1.38673	4.28524	27.1798	1.85384e-07	1.05193e-05
MYBL2	ENSG00000101057	MYBL2	protein_coding	MYB proto-oncogene like 2	20	-2.07382	5.0853	27.0609	1.97141e-07	1.11101e-05
PLEK2	ENSG00000100558	PLEK2	protein_coding	pleckstrin 2	14	-3.41333	3.67145	27.0589	1.97345e-07	1.11101e-05
ENC1	ENSG00000171617	ENC1	protein_coding	ectodermal-neural cortex 1	5	1.30908	4.17168	27.0366	1.99636e-07	1.11952e-05
GPR55	ENSG00000135898	GPR55	protein_coding	G protein-coupled receptor 55	2	-1.34093	3.57002	26.9678	2.06874e-07	1.15496e-05
TMEM86B	ENSG00000180089	TMEM86B	protein_coding	transmembrane protein 86B	19	-2.51977	4.11412	26.9614	2.07565e-07	1.15496e-05
RPS6KA2	ENSG00000071242	RPS6KA2	protein_coding	ribosomal protein S6 kinase A2	6	1.46242	3.48748	26.949	2.08898e-07	1.15789e-05
NT5M	ENSG00000205309	NT5M	protein_coding	5',3'-nucleotidase, mitochondrial	17	-2.38723	4.19246	26.9325	2.10689e-07	1.16333e-05
EME1	ENSG00000154920	EME1	protein_coding	essential meiotic structure-specific endonuclease 1	17	-1.97689	0.48919	26.9159	2.12502e-07	1.16884e-05
KLHDC8A	ENSG00000162873	KLHDC8A	protein_coding	kelch domain containing 8A	1	-4.20559	2.35205	26.8203	2.23282e-07	1.22345e-05
SSBP2	ENSG00000145687	SSBP2	protein_coding	single stranded DNA binding protein 2	5	0.958914	4.41982	26.7897	2.26848e-07	1.23826e-05
ARPC5L	ENSG00000136950	ARPC5L	protein_coding	actin related protein 2/3 complex subunit 5 like	9	-0.797978	5.51621	26.7716	2.28977e-07	1.24515e-05
SPTB	ENSG00000070182	SPTB	protein_coding	spectrin beta, erythrocytic	14	-3.5761	4.83316	26.7642	2.29855e-07	1.24521e-05
IGHV1-69D	ENSG00000280411	IGHV1-69D	IG_V_gene		14	-2.48234	3.98817	26.6799	2.40109e-07	1.29586e-05
FRRS1	ENSG00000156869	FRRS1	protein_coding	ferric chelate reductase 1	1	2.03442	1.46934	26.6358	2.45649e-07	1.3208e-05
GLRX5	ENSG00000182512	GLRX5	protein_coding	glutaredoxin 5	14	-2.68818	6.56091	26.6183	2.47888e-07	1.32786e-05
PLEKHA7	ENSG00000166689	PLEKHA7	protein_coding	pleckstrin homology domain containing A7	11	1.67039	1.84245	26.5821	2.52569e-07	1.34647e-05
AC015971,1	ENSG00000228363	AC015971,1	antisense_RNA		2	2.10688	-0.15777	26.577	2.53237e-07	1.34647e-05
BCL2L1	ENSG00000171552	BCL2L1	protein_coding	BCL2 like 1	20	-3.09869	9.31587	26.5567	2.55919e-07	1.35571e-05
MRPS15	ENSG00000116898	MRPS15	protein_coding	mitochondrial ribosomal protein S15	1	-0.816545	4.81699	26.5428	2.57765e-07	1.36047e-05
ANTXR2	ENSG00000163297	ANTXR2	protein_coding	anthrax toxin receptor 2	4	1.0429	6.22215	26.5168	2.61262e-07	1.37145e-05
APOBEC3F	ENSG00000128394	APOBEC3F	protein_coding	apolipoprotein B mRNA editing enzyme catalytic subunit 3F	22	-0.753665	4.02844	26.5131	2.61756e-07	1.37145e-05
HDGF	ENSG00000143321	HDGF	protein_coding	heparin binding growth factor	1	-1.54275	8.28428	26.5004	2.63489e-07	1.37259e-05
FIS1	ENSG00000214253	FIS1	protein_coding	fission, mitochondrial 1	7	-1.83271	6.80096	26.4975	2.63886e-07	1.37259e-05
RIPOR3	ENSG00000042062	RIPOR3	protein_coding	RIPOR family member 3	20	-2.75438	1.64476	26.483	2.65866e-07	1.37789e-05
TEC	ENSG00000135605	TEC	protein_coding	tec protein tyrosine kinase	4	1.38532	2.1627	26.4633	2.6859e-07	1.38701e-05
ECSIT	ENSG00000130159	ECSIT	protein_coding	ECSIT signalling integrator	19	-1.53156	5.64505	26.4316	2.7304e-07	1.40493e-05
BPI	ENSG00000101425	BPI	protein_coding	bactericidal/permeability-increasing protein	20	-3.18742	4.9293	26.4102	2.76084e-07	1.41552e-05
SPAG5	ENSG00000076382	SPAG5	protein_coding	sperm associated antigen 5	17	-1.69307	2.94618	26.3541	2.84216e-07	1.45137e-05
CENPA	ENSG00000115163	CENPA	protein_coding	centromere protein A	2	-2.53345	0.733364	26.3481	2.85098e-07	1.45137e-05
XYLT1	ENSG00000103489	XYLT1	protein_coding	xylosyltransferase 1	16	1.06375	5.01089	26.3274	2.88165e-07	1.4618e-05
DDIT4	ENSG00000168209	DDIT4	protein_coding	DNA damage inducible transcript 4	10	-1.28952	5.73731	26.3068	2.91254e-07	1.47227e-05
CCNB2	ENSG00000157456	CCNB2	protein_coding	cyclin B2	15	-2.55082	3.10894	26.2952	2.93014e-07	1.47597e-05
ADA	ENSG00000196839	ADA	protein_coding	adenosine deaminase	20	-1.13474	5.78115	26.2844	2.94661e-07	1.47907e-05
ALOX15	ENSG00000161905	ALOX15	protein_coding	arachidonate 15-lipoxygenase	17	5.23897	5.73899	26.2522	2.99619e-07	1.49872e-05
PIGX	ENSG00000163964	PIGX	protein_coding	phosphatidylinositol glycan anchor biosynthesis class X	3	1.08297	4.55951	26.2193	3.04763e-07	1.51662e-05
IL32	ENSG00000008517	IL32	protein_coding	interleukin 32	16	-1.50108	8.85888	26.2158	3.0531e-07	1.51662e-05
FUNDC2	ENSG00000165775	FUNDC2	protein_coding	FUN14 domain containing 2	X	-1.51028	5.70208	26.2041	3.07167e-07	1.52058e-05
ZWINT	ENSG00000122952	ZWINT	protein_coding	ZW10 interacting kinetochore protein	10	-2.03693	2.84776	26.1903	3.09371e-07	1.52264e-05
MYL4	ENSG00000198336	MYL4	protein_coding	myosin light chain 4	17	-2.88795	6.38559	26.1882	3.09703e-07	1.52264e-05
DPCD	ENSG00000166171	DPCD	protein_coding	deleted in primary ciliary dyskinesia homolog (mouse)	10	-2.30791	2.13018	26.1241	3.20167e-07	1.56871e-05
POP4	ENSG00000105171	POP4	protein_coding	POP4 homolog, ribonuclease P/MRP subunit	19	-0.709274	5.17217	26.1067	3.23056e-07	1.57748e-05
RAD23A	ENSG00000179262	RAD23A	protein_coding	RAD23 homolog A, nucleotide excision repair protein	19	-1.59064	7.30528	26.0966	3.24749e-07	1.58037e-05
RAB44	ENSG00000255587	RAB44	protein_coding	RAB44, member RAS oncogene family	6	2.13658	4.69718	26.0695	3.29348e-07	1.59121e-05
AC025048,4	ENSG00000267416	AC025048,4	lincRNA	uncharacterized LOC105371849	17	3.51133	0.50251	26.0664	3.2988e-07	1.59121e-05
GPR146	ENSG00000164849	GPR146	protein_coding	G protein-coupled receptor 146	7	-2.62364	5.61003	26.0639	3.30302e-07	1.59121e-05
PRDX4	ENSG00000123131	PRDX4	protein_coding	peroxiredoxin 4	X	-0.993513	4.09617	26.0402	3.34375e-07	1.60545e-05
SELENBP1	ENSG00000143416	SELENBP1	protein_coding	selenium binding protein 1	1	-4.14425	8.37387	26.0315	3.35888e-07	1.60734e-05
C19orf48	ENSG00000167747	C19orf48	protein_coding	chromosome 19 open reading frame 48	19	-1.13264	4.53588	26.016	3.38599e-07	1.61493e-05
SDC1	ENSG00000115884	SDC1	protein_coding	syndecan 1	2	-3.27415	1.01297	26.0043	3.40666e-07	1.6194e-05
IL21-AS1	ENSG00000227145	IL21-AS1	antisense_RNA	IL21 antisense RNA 1	4	-3.81529	0.670967	25.9659	3.47493e-07	1.64409e-05
ENPP3	ENSG00000154269	ENPP3	protein_coding	ectonucleotide pyrophosphatase/phosphodiesterase 3	6	2.10012	0.702404	25.957	3.49106e-07	1.64409e-05
RNF157	ENSG00000141576	RNF157	protein_coding	ring finger protein 157	17	-1.03558	5.32903	25.956	3.49295e-07	1.64409e-05
AC144831,1	ENSG00000261888	AC144831,1	lincRNA		17	1.67796	1.31071	25.943	3.51645e-07	1.64974e-05
CDC25A	ENSG00000164045	CDC25A	protein_coding	cell division cycle 25A	3	-2.40562	1.42221	25.8941	3.60669e-07	1.68438e-05
CCL23	ENSG00000274736	CCL23	protein_coding	C-C motif chemokine ligand 23	17	4.28737	1.67216	25.8849	3.62394e-07	1.68438e-05
AC100835,2	ENSG00000275527	AC100835,2	lincRNA		15	-3.35	2.39931	25.8841	3.62547e-07	1.68438e-05
KANK2	ENSG00000197256	KANK2	protein_coding	KN motif and ankyrin repeat domains 2	19	-2.99599	2.70882	25.8023	3.78231e-07	1.75158e-05
EBI3	ENSG00000105246	EBI3	protein_coding	Epstein-Barr virus induced 3	19	-2.54783	1.53748	25.7934	3.7999e-07	1.75407e-05
CMTM5	ENSG00000166091	CMTM5	protein_coding	CKLF like MARVEL transmembrane domain containing 5	14	-2.86541	4.17497	25.74	3.90638e-07	1.79743e-05
ANKRD6	ENSG00000135299	ANKRD6	protein_coding	ankyrin repeat domain 6	6	1.06137	2.34737	25.7283	3.93026e-07	1.80265e-05
CCDC170	ENSG00000120262	CCDC170	protein_coding	coiled-coil domain containing 170	6	2.44343	1.6724	25.6708	4.04912e-07	1.84929e-05
CYP4F12	ENSG00000186204	CYP4F12	protein_coding	cytochrome P450 family 4 subfamily F member 12	19	2.86178	2.65679	25.6667	4.05773e-07	1.84929e-05
JAG1	ENSG00000101384	JAG1	protein_coding	jagged 1	20	1.30697	1.57941	25.6504	4.0921e-07	1.85545e-05
PCNA	ENSG00000132646	PCNA	protein_coding	proliferating cell nuclear antigen	20	-1.16115	5.74424	25.6481	4.09709e-07	1.85545e-05
CHAF1B	ENSG00000159259	CHAF1B	protein_coding	chromatin assembly factor 1 subunit B	21	-1.29657	2.29023	25.6283	4.13923e-07	1.8642e-05
XBP1	ENSG00000100219	XBP1	protein_coding	X-box binding protein 1	22	-0.790241	7.52882	25.6207	4.15562e-07	1.8642e-05
MRPL23	ENSG00000214026	MRPL23	protein_coding	39S ribosomal protein L23, mitochondrial-like	11	-1.28779	4.9365	25.614	4.16996e-07	1.8642e-05
MRPL23	ENSG00000214026	MRPL23	protein_coding	mitochondrial ribosomal protein L23	11	-1.28779	4.9365	25.614	4.16996e-07	1.8642e-05
CENPW	ENSG00000203760	CENPW	protein_coding	centromere protein W	6	-1.89671	1.09786	25.6088	4.18134e-07	1.8642e-05
SLC6A8	ENSG00000130821	SLC6A8	protein_coding	solute carrier family 6 member 8	X	-3.37286	6.33963	25.5969	4.20721e-07	1.86993e-05
GAREM2	ENSG00000157833	GAREM2	protein_coding	GRB2 associated regulator of MAPK1 subtype 2	2	-1.15275	2.12663	25.5042	4.41417e-07	1.95586e-05
AZU1	ENSG00000172232	AZU1	protein_coding	azurocidin 1	19	-3.89868	4.01716	25.4397	4.56431e-07	2.01616e-05
HIST1H2BG	ENSG00000273802	HIST1H2BG	protein_coding	histone cluster 1 H2B family member g	6	-1.83584	1.59296	25.415	4.62318e-07	2.0359e-05
ANK1	ENSG00000029534	ANK1	protein_coding	ankyrin 1	8	-2.60781	5.60663	25.3999	4.65935e-07	2.04555e-05
DUSP6	ENSG00000139318	DUSP6	protein_coding	dual specificity phosphatase 6	12	1.50852	7.39384	25.3752	4.71943e-07	2.06561e-05
CHEK1	ENSG00000149554	CHEK1	protein_coding	checkpoint kinase 1	11	-2.0411	2.05431	25.3566	4.76525e-07	2.07933e-05
PCSK1N	ENSG00000102109	PCSK1N	protein_coding	proprotein convertase subtilisin/kexin type 1 inhibitor	X	-3.83294	3.63616	25.3446	4.79503e-07	2.08467e-05
TNS4	ENSG00000131746	TNS4	protein_coding	tensin 4	17	-1.72747	0.310924	25.3361	4.81599e-07	2.08467e-05
MAML3	ENSG00000196782	MAML3	protein_coding	mastermind like transcriptional coactivator 3	4	1.2375	4.13668	25.3298	4.83183e-07	2.08467e-05
C9orf78	ENSG00000136819	C9orf78	protein_coding	chromosome 9 open reading frame 78	9	-1.92181	7.8092	25.3283	4.83559e-07	2.08467e-05
DCPS	ENSG00000110063	DCPS	protein_coding	decapping enzyme, scavenger	11	-0.93308	4.96934	25.3076	4.88771e-07	2.10084e-05
TAGAP	ENSG00000164691	TAGAP	protein_coding	T-cell activation RhoGTPase activating protein	6	1.03424	8.61328	25.2941	4.92205e-07	2.10928e-05
RHCE	ENSG00000188672	RHCE	protein_coding	Rh blood group CcEe antigens	1	-3.62574	1.30258	25.2082	5.14629e-07	2.19881e-05
CARMIL3	ENSG00000186648	CARMIL3	protein_coding	capping protein regulator and myosin 1 linker 3	14	-2.04916	3.02339	25.1637	5.26648e-07	2.24349e-05
TPX2	ENSG00000088325	TPX2	protein_coding	TPX2, microtubule nucleation factor	20	-2.40621	3.71024	25.1393	5.33361e-07	2.26088e-05
CCNE1	ENSG00000105173	CCNE1	protein_coding	cyclin E1	19	-1.34542	1.91696	25.1374	5.3388e-07	2.26088e-05
TAL1	ENSG00000162367	TAL1	protein_coding	TAL bHLH transcription factor 1, erythroid differentiation factor	1	-2.4407	4.88383	25.1135	5.40535e-07	2.28233e-05
ACACB	ENSG00000076555	ACACB	protein_coding	acetyl-CoA carboxylase beta	12	1.20346	3.94329	25.1009	5.44074e-07	2.29054e-05
RNF208	ENSG00000212864	RNF208	protein_coding	ring finger protein 208	9	-2.55411	1.94026	25.0575	5.56472e-07	2.33588e-05
VAMP5	ENSG00000168899	VAMP5	protein_coding	vesicle associated membrane protein 5	2	-1.89884	6.0425	25.0468	5.59545e-07	2.34193e-05
DAPK1	ENSG00000196730	DAPK1	protein_coding	death associated protein kinase 1	9	1.30831	5.3445	25.0029	5.72433e-07	2.38891e-05
KIF20A	ENSG00000112984	KIF20A	protein_coding	kinesin family member 20A	5	-2.70247	1.54726	24.9861	5.77446e-07	2.40284e-05
DTYMK	ENSG00000168393	DTYMK	protein_coding	deoxythymidylate kinase	2	-0.915454	3.95736	24.9784	5.79755e-07	2.40548e-05
CA1	ENSG00000133742	CA1	protein_coding	carbonic anhydrase 1	8	-5.28336	6.79202	24.9292	5.94753e-07	2.4606e-05
NME1	ENSG00000239672	NME1	protein_coding	NME/NM23 nucleoside diphosphate kinase 1	17	-1.38543	2.25289	24.902	6.03212e-07	2.48842e-05
SVIL	ENSG00000197321	SVIL	protein_coding	supervillin	10	1.30766	6.16729	24.8908	6.06715e-07	2.4957e-05
UROS	ENSG00000188690	UROS	protein_coding	uroporphyrinogen III synthase	10	-0.761735	4.90729	24.8771	6.11053e-07	2.50637e-05
HASPIN	ENSG00000177602	HASPIN	protein_coding	histone H3 associated protein kinase	17	-2.00321	0.832855	24.8523	6.18955e-07	2.53154e-05
ZSCAN9	ENSG00000137185	ZSCAN9	protein_coding	zinc finger and SCAN domain containing 9	6	0.886539	2.92806	24.8342	6.24798e-07	2.54126e-05
STXBP5	ENSG00000164506	STXBP5	protein_coding	syntaxin binding protein 5	6	1.24578	5.24648	24.834	6.2487e-07	2.54126e-05
CRISP3	ENSG00000096006	CRISP3	protein_coding	cysteine rich secretory protein 3	6	-3.11549	2.96727	24.8284	6.26684e-07	2.54143e-05
CTPS1	ENSG00000171793	CTPS1	protein_coding	CTP synthase 1	1	-0.794347	4.25732	24.8083	6.33243e-07	2.5608e-05
AC011498,6	ENSG00000267769	AC011498,6	antisense_RNA		19	-2.46581	1.66468	24.7629	6.48347e-07	2.61452e-05
KEL	ENSG00000197993	KEL	protein_coding	Kell blood group, metallo-endopeptidase	7	-3.07879	3.17756	24.7476	6.53511e-07	2.62796e-05
SIT1	ENSG00000137078	SIT1	protein_coding	signaling threshold regulating transmembrane adaptor 1	9	-1.02551	6.34797	24.7405	6.55916e-07	2.63026e-05
DDB2	ENSG00000134574	DDB2	protein_coding	damage specific DNA binding protein 2	11	-0.779994	5.09926	24.6912	6.72913e-07	2.68996e-05
ELANE	ENSG00000197561	ELANE	protein_coding	elastase, neutrophil expressed	19	-4.25403	4.34207	24.6865	6.74551e-07	2.68996e-05
SDF2L1	ENSG00000128228	SDF2L1	protein_coding	stromal cell derived factor 2 like 1	22	-1.4473	4.58458	24.6705	6.80186e-07	2.69833e-05
TRERF1	ENSG00000124496	TRERF1	protein_coding	transcriptional regulating factor 1	6	0.904076	5.90071	24.6677	6.81146e-07	2.69833e-05
PBX1	ENSG00000185630	PBX1	protein_coding	PBX homeobox 1	1	-2.3999	2.8897	24.6645	6.8229e-07	2.69833e-05
OLIG2	ENSG00000205927	OLIG2	protein_coding	oligodendrocyte transcription factor 2	21	5.16683	3.05666	24.626	6.96069e-07	2.73822e-05
AL158071,2	ENSG00000230537	AL158071,2	lincRNA	uncharacterized LOC100507103	9	-2.33874	0.199537	24.6256	6.96189e-07	2.73822e-05
TREML1	ENSG00000161911	TREML1	protein_coding	triggering receptor expressed on myeloid cells like 1	6	-2.6676	5.68977	24.6006	7.0531e-07	2.76651e-05
IRS2	ENSG00000185950	IRS2	protein_coding	insulin receptor substrate 2	13	1.59231	4.85559	24.5489	7.24477e-07	2.83395e-05
ZMIZ1	ENSG00000108175	ZMIZ1	protein_coding	zinc finger MIZ-type containing 1	10	0.950481	6.35335	24.5208	7.35133e-07	2.86782e-05
TGFB1I1	ENSG00000140682	TGFB1I1	protein_coding	transforming growth factor beta 1 induced transcript 1	16	-2.53078	1.71739	24.5135	7.37925e-07	2.87091e-05
KIF2C	ENSG00000142945	KIF2C	protein_coding	kinesin family member 2C	1	-2.43841	2.7416	24.5076	7.40187e-07	2.87193e-05
RHBDD3	ENSG00000100263	RHBDD3	protein_coding	rhomboid domain containing 3	22	-1.07811	3.72095	24.4702	7.54667e-07	2.92022e-05
MFSD2B	ENSG00000205639	MFSD2B	protein_coding	major facilitator superfamily domain containing 2B	2	-2.91439	3.53371	24.4157	7.76339e-07	2.996e-05
KPNA2	ENSG00000182481	KPNA2	protein_coding	karyopherin subunit alpha 2	17	-1.06063	5.09619	24.4031	7.8144e-07	3.0076e-05
BOLA3	ENSG00000163170	BOLA3	protein_coding	bolA family member 3	2	-1.14034	2.19686	24.3909	7.86385e-07	3.01854e-05
KRT1	ENSG00000167768	KRT1	protein_coding	keratin 1	12	-3.83587	6.42438	24.3752	7.92835e-07	3.03518e-05
FAXDC2	ENSG00000170271	FAXDC2	protein_coding	fatty acid hydroxylase domain containing 2	5	-2.55288	5.45136	24.32	8.15869e-07	3.11506e-05
PRDX2	ENSG00000167815	PRDX2	protein_coding	peroxiredoxin 2	19	-1.84097	7.10905	24.3013	8.23818e-07	3.13706e-05
GJC2	ENSG00000198835	GJC2	protein_coding	gap junction protein gamma 2	1	-1.80853	0.435141	24.274	8.3561e-07	3.17355e-05
TPM1	ENSG00000140416	TPM1	protein_coding	tropomyosin 1	15	-1.21188	4.26493	24.2478	8.47033e-07	3.20746e-05
SMPD5	ENSG00000204791	SMPD5	transcribed_unitary_pseudogene		8	-2.72781	-0.110115	24.2407	8.50161e-07	3.20746e-05
FGFR2	ENSG00000066468	FGFR2	protein_coding	fibroblast growth factor receptor 2	10	2.92509	0.87531	24.2383	8.51243e-07	3.20746e-05
CYTOR	ENSG00000222041	CYTOR	lincRNA	cytoskeleton regulator RNA	2	-1.37455	3.81673	24.1974	8.69502e-07	3.26769e-05
LGALS4	ENSG00000171747	LGALS4	protein_coding	galectin 4	19	2.92743	1.99141	24.1791	8.77783e-07	3.2902e-05
DMWD	ENSG00000185800	DMWD	protein_coding	DM1 locus, WD repeat containing	19	-0.804826	4.23591	24.1628	8.85268e-07	3.30514e-05
UBA52	ENSG00000221983	UBA52	protein_coding	ubiquitin A-52 residue ribosomal protein fusion product 1	19	-1.57722	10.8176	24.1604	8.86375e-07	3.30514e-05
FDXR	ENSG00000161513	FDXR	protein_coding	ferredoxin reductase	17	-1.49417	3.50115	24.0925	9.18162e-07	3.4148e-05
VPS4B	ENSG00000119541	VPS4B	protein_coding	vacuolar protein sorting 4 homolog B	18	0.804475	5.93891	24.0745	9.26798e-07	3.43801e-05
CLEC4C	ENSG00000198178	CLEC4C	protein_coding	C-type lectin domain family 4 member C	12	1.84096	1.85983	24.0673	9.30289e-07	3.44207e-05
LRRC61	ENSG00000127399	LRRC61	protein_coding	leucine rich repeat containing 61	7	-1.01801	4.10985	24.0265	9.50167e-07	3.50658e-05
AP002761,4	ENSG00000260401	AP002761,4	sense_overlapping		11	1.61715	3.77766	23.9772	9.74835e-07	3.58839e-05
APOBEC3H	ENSG00000100298	APOBEC3H	protein_coding	apolipoprotein B mRNA editing enzyme catalytic subunit 3H	22	-1.72488	2.3291	23.9587	9.84225e-07	3.61369e-05
MT1E	ENSG00000169715	MT1E	protein_coding	metallothionein 1E	16	-2.47121	2.78541	23.9244	1.00196e-06	3.66942e-05
TPGS2	ENSG00000134779	TPGS2	protein_coding	tubulin polyglutamylase complex subunit 2	18	-1.55833	6.38315	23.918	1.00529e-06	3.67225e-05
PROB1	ENSG00000228672	PROB1	protein_coding	proline rich basic protein 1	5	-1.29129	1.5885	23.9077	1.01068e-06	3.68257e-05
SLC2A5	ENSG00000142583	SLC2A5	protein_coding	solute carrier family 2 member 5	1	-1.75399	2.62103	23.9012	1.01407e-06	3.68555e-05
APOBEC3B	ENSG00000179750	APOBEC3B	protein_coding	apolipoprotein B mRNA editing enzyme catalytic subunit 3B	22	-2.56521	2.81931	23.8701	1.03062e-06	3.73625e-05
EVI5	ENSG00000067208	EVI5	protein_coding	ecotropic viral integration site 5	1	1.06963	2.99322	23.8633	1.03426e-06	3.74e-05
IL10	ENSG00000136634	IL10	protein_coding	interleukin 10	1	-3.09525	0.39039	23.853	1.03981e-06	3.75064e-05
MRPL14	ENSG00000180992	MRPL14	protein_coding	mitochondrial ribosomal protein L14	6	-0.890681	3.9764	23.8309	1.05183e-06	3.78448e-05
HK2	ENSG00000159399	HK2	protein_coding	hexokinase 2	2	1.27119	5.9548	23.8178	1.05901e-06	3.7953e-05
IGKV1-39	ENSG00000242371	IGKV1-39	IG_V_gene		2	-2.94291	0.98177	23.8157	1.06013e-06	3.7953e-05
KLF6	ENSG00000067082	KLF6	protein_coding	Kruppel like factor 6	10	0.956907	8.03188	23.7644	1.08878e-06	3.8882e-05
CDC6	ENSG00000094804	CDC6	protein_coding	cell division cycle 6	17	-2.29538	2.2232	23.7507	1.09654e-06	3.90619e-05
CPA3	ENSG00000163751	CPA3	protein_coding	carboxypeptidase A3	3	2.61098	2.78716	23.7386	1.10348e-06	3.92117e-05
EIF3I	ENSG00000084623	EIF3I	protein_coding	eukaryotic translation initiation factor 3 subunit I	1	-0.754217	6.83567	23.7237	1.11206e-06	3.94192e-05
LYL1	ENSG00000104903	LYL1	protein_coding	LYL1, basic helix-loop-helix family member	19	-1.95198	7.82562	23.7061	1.12227e-06	3.95483e-05
AURKA	ENSG00000087586	AURKA	protein_coding	aurora kinase A	20	-1.66788	2.52421	23.7004	1.12561e-06	3.95483e-05
SLC4A1	ENSG00000004939	SLC4A1	protein_coding	solute carrier family 4 member 1 (Diego blood group)	17	-3.7068	8.91114	23.6988	1.12651e-06	3.95483e-05
EMC9	ENSG00000100908	EMC9	protein_coding	ER membrane protein complex subunit 9	14	-1.22929	3.08714	23.6985	1.12672e-06	3.95483e-05
NDUFAF3	ENSG00000178057	NDUFAF3	protein_coding	NADH:ubiquinone oxidoreductase complex assembly factor 3	3	-1.276	6.02953	23.6668	1.14542e-06	4.00634e-05
PRDM16	ENSG00000142611	PRDM16	protein_coding	PR/SET domain 16	1	-3.01016	-0.628199	23.6642	1.14698e-06	4.00634e-05
BAK1	ENSG00000030110	BAK1	protein_coding	BCL2 antagonist/killer 1	6	-1.08117	6.61775	23.6474	1.15704e-06	4.03168e-05
PLEKHG2	ENSG00000090924	PLEKHG2	protein_coding	pleckstrin homology and RhoGEF domain containing G2	19	-0.806034	5.29667	23.6375	1.16302e-06	4.04267e-05
AC107959,1	ENSG00000245025	AC107959,1	antisense_RNA	uncharacterized LOC107986927	8	-1.06754	2.47694	23.6157	1.17626e-06	4.07884e-05
VEGFA	ENSG00000112715	VEGFA	protein_coding	vascular endothelial growth factor A	6	1.22711	3.73137	23.5887	1.19288e-06	4.1216e-05
UBB	ENSG00000170315	UBB	protein_coding	ubiquitin B	17	-2.69812	11.6244	23.5863	1.19434e-06	4.1216e-05
MANBA	ENSG00000109323	MANBA	protein_coding	mannosidase beta	4	0.684544	5.97363	23.5747	1.20155e-06	4.13527e-05
FAM83D	ENSG00000101447	FAM83D	protein_coding	family with sequence similarity 83 member D	20	-1.63471	1.23402	23.5707	1.20406e-06	4.13527e-05
TYMS	ENSG00000176890	TYMS	protein_coding	thymidylate synthetase	18	-2.3755	4.11837	23.5491	1.21767e-06	4.17205e-05
IKBKE	ENSG00000263528	IKBKE	protein_coding	inhibitor of nuclear factor kappa B kinase subunit epsilon	1	-0.722273	6.1649	23.5265	1.23203e-06	4.21118e-05
CXCR6	ENSG00000172215	CXCR6	protein_coding	C-X-C motif chemokine receptor 6	3	-1.73768	4.65888	23.519	1.23685e-06	4.21762e-05
MS4A2	ENSG00000149534	MS4A2	protein_coding	membrane spanning 4-domains A2	11	3.00537	1.82309	23.4955	1.25205e-06	4.25421e-05
EPB42	ENSG00000166947	EPB42	protein_coding	erythrocyte membrane protein band 4,2	15	-3.67578	6.85301	23.4933	1.2535e-06	4.25421e-05
IL12RB1	ENSG00000096996	IL12RB1	protein_coding	interleukin 12 receptor subunit beta 1	19	-1.01303	6.4714	23.4539	1.27942e-06	4.33192e-05
OSBP2	ENSG00000184792	OSBP2	protein_coding	oxysterol binding protein 2	22	-3.34087	6.39129	23.43	1.29542e-06	4.37578e-05
ADAMTS7P1	ENSG00000274376	ADAMTS7P1	transcribed_unprocessed_pseudogene		15	2.60111	2.2822	23.3824	1.32786e-06	4.47234e-05
SLC1A5	ENSG00000105281	SLC1A5	protein_coding	solute carrier family 1 member 5	19	-1.82046	6.57884	23.379	1.33024e-06	4.47234e-05
LINC00570	ENSG00000224177	LINC00570	lincRNA	long intergenic non-protein coding RNA 570	2	-3.08668	2.21051	23.3701	1.33638e-06	4.47538e-05
ITGAD	ENSG00000156886	ITGAD	protein_coding	integrin subunit alpha D	16	-2.17076	2.0405	23.3687	1.33738e-06	4.47538e-05
NUDT1	ENSG00000106268	NUDT1	protein_coding	nudix hydrolase 1	7	-1.37481	4.01789	23.3628	1.34146e-06	4.4786e-05
KCNK5	ENSG00000164626	KCNK5	protein_coding	potassium two pore domain channel subfamily K member 5	6	-1.49374	1.3567	23.3577	1.34505e-06	4.48016e-05
FAM20A	ENSG00000108950	FAM20A	protein_coding	FAM20A, golgi associated secretory pathway pseudokinase	17	-4.26889	2.7052	23.34	1.35745e-06	4.51102e-05
LINC01679	ENSG00000237989	LINC01679	lincRNA	long intergenic non-protein coding RNA 1679	21	-1.75773	1.12545	23.3304	1.36427e-06	4.52319e-05
TMEM106C	ENSG00000134291	TMEM106C	protein_coding	transmembrane protein 106C	12	-0.832296	4.37375	23.3171	1.37375e-06	4.53486e-05
FKBP8	ENSG00000105701	FKBP8	protein_coding	FK506 binding protein 8	19	-2.51697	12.5625	23.3166	1.3741e-06	4.53486e-05
EIF2AK1	ENSG00000086232	EIF2AK1	protein_coding	eukaryotic translation initiation factor 2 alpha kinase 1	7	-1.55847	7.8263	23.3018	1.38472e-06	4.5594e-05
ARHGAP26	ENSG00000145819	ARHGAP26	protein_coding	Rho GTPase activating protein 26	5	1.1599	7.05766	23.2757	1.40363e-06	4.61111e-05
PSAT1	ENSG00000135069	PSAT1	protein_coding	phosphoserine aminotransferase 1	9	-1.24257	3.05767	23.2641	1.41213e-06	4.62842e-05
BSG	ENSG00000172270	BSG	protein_coding	basigin (Ok blood group)	19	-2.0983	9.69417	23.2479	1.42409e-06	4.65701e-05
TCF19	ENSG00000137310	TCF19	protein_coding	transcription factor 19	6	-0.986909	4.12644	23.2316	1.43616e-06	4.68581e-05
GTF3C6	ENSG00000155115	GTF3C6	protein_coding	general transcription factor IIIC subunit 6	6	-0.929321	4.77528	23.2155	1.44827e-06	4.71458e-05
MRPL21	ENSG00000197345	MRPL21	protein_coding	mitochondrial ribosomal protein L21	11	-0.850046	4.09328	23.188	1.46912e-06	4.76327e-05
OSGIN2	ENSG00000164823	OSGIN2	protein_coding	oxidative stress induced growth inhibitor family member 2	8	1.07886	4.4823	23.187	1.46986e-06	4.76327e-05
PLEKHF1	ENSG00000166289	PLEKHF1	protein_coding	pleckstrin homology and FYVE domain containing 1	19	-1.29911	5.52524	23.1677	1.48467e-06	4.80045e-05
SCD	ENSG00000099194	SCD	protein_coding	stearoyl-CoA desaturase	10	-1.73446	3.86523	23.1632	1.48816e-06	4.80089e-05
BABAM1	ENSG00000105393	BABAM1	protein_coding	BRISC and BRCA1 A complex member 1	19	-1.39201	5.02733	23.1445	1.50271e-06	4.83583e-05
TRAF2	ENSG00000127191	TRAF2	protein_coding	TNF receptor associated factor 2	9	-0.841141	5.08234	23.1407	1.50572e-06	4.83583e-05
ZNF346	ENSG00000113761	ZNF346	protein_coding	zinc finger protein 346	5	-0.672575	4.11558	23.1324	1.51222e-06	4.84586e-05
HES1	ENSG00000114315	HES1	protein_coding	hes family bHLH transcription factor 1	3	1.93929	1.57545	23.1248	1.51818e-06	4.85413e-05
CCNB1	ENSG00000134057	CCNB1	protein_coding	cyclin B1	5	-2.06161	3.51755	23.1081	1.53148e-06	4.88575e-05
PSME2P2	ENSG00000225131	PSME2P2	processed_pseudogene		13	-1.85311	2.21828	23.0612	1.56929e-06	4.98839e-05
ZNF333	ENSG00000160961	ZNF333	protein_coding	zinc finger protein 333	19	0.971579	4.50266	23.0582	1.57174e-06	4.98839e-05
IL1RL1	ENSG00000115602	IL1RL1	protein_coding	interleukin 1 receptor like 1	2	2.44074	1.48842	23.0553	1.57407e-06	4.98839e-05
IGKV1D-39	ENSG00000251546	IGKV1D-39	IG_V_gene		2	-3.03726	1.17591	23.0462	1.58152e-06	5.00093e-05
ZNF593	ENSG00000142684	ZNF593	protein_coding	zinc finger protein 593	1	-1.42298	3.25212	23.0411	1.58575e-06	5.00174e-05
MKI67	ENSG00000148773	MKI67	protein_coding	marker of proliferation Ki-67	10	-2.30809	4.8417	23.0375	1.58874e-06	5.00174e-05
NFIX	ENSG00000008441	NFIX	protein_coding	nuclear factor I X	19	-2.95344	5.68911	23	1.61998e-06	5.08892e-05
EGFL7	ENSG00000172889	EGFL7	protein_coding	EGF like domain multiple 7	9	-2.3491	2.48305	22.9653	1.64954e-06	5.17049e-05
DCTPP1	ENSG00000179958	DCTPP1	protein_coding	dCTP pyrophosphatase 1	16	-0.922693	4.64466	22.9399	1.67147e-06	5.21441e-05
RAN	ENSG00000132341	RAN	protein_coding	RAN, member RAS oncogene family	12	-0.697077	7.13896	22.9395	1.67181e-06	5.21441e-05
MYL9	ENSG00000101335	MYL9	protein_coding	myosin light chain 9	20	-2.88327	6.26858	22.9365	1.67445e-06	5.21441e-05
SHARPIN	ENSG00000179526	SHARPIN	protein_coding	SHANK associated RH domain interactor	8	-1.7769	7.02703	22.9166	1.69184e-06	5.25714e-05
C1orf116	ENSG00000182795	C1orf116	protein_coding	chromosome 1 open reading frame 116	1	-2.37568	0.725162	22.9083	1.69912e-06	5.26838e-05
GASAL1	ENSG00000253669	GASAL1	lincRNA	growth arrest associated lncRNA 1	8	-1.70199	0.256076	22.9018	1.70496e-06	5.27508e-05
IFI27L2	ENSG00000119632	IFI27L2	protein_coding	interferon alpha inducible protein 27 like 2	14	-1.66275	4.31889	22.8787	1.72557e-06	5.32121e-05
TRAIP	ENSG00000183763	TRAIP	protein_coding	TRAF interacting protein	3	-1.17616	1.51659	22.8768	1.72728e-06	5.32121e-05
ESAM	ENSG00000149564	ESAM	protein_coding	endothelial cell adhesion molecule	11	-1.98616	3.93857	22.8719	1.73163e-06	5.32319e-05
C1QC	ENSG00000159189	C1QC	protein_coding	complement C1q C chain	1	-4.11581	3.95879	22.8673	1.73576e-06	5.32447e-05
MRPL36	ENSG00000171421	MRPL36	protein_coding	mitochondrial ribosomal protein L36	5	-0.962572	3.26214	22.8043	1.79365e-06	5.49033e-05
MPO	ENSG00000005381	MPO	protein_coding	myeloperoxidase	17	-2.9522	4.14748	22.7967	1.80074e-06	5.4912e-05
RUNX2	ENSG00000124813	RUNX2	protein_coding	runt related transcription factor 2	6	1.30733	4.344	22.7932	1.80403e-06	5.4912e-05
SIGLEC8	ENSG00000105366	SIGLEC8	protein_coding	sialic acid binding Ig like lectin 8	19	4.82725	4.31874	22.7887	1.80825e-06	5.4912e-05
RGS10	ENSG00000148908	RGS10	protein_coding	regulator of G protein signaling 10	10	-1.25821	6.18855	22.7877	1.80924e-06	5.4912e-05
RAP1GAP	ENSG00000076864	RAP1GAP	protein_coding	RAP1 GTPase activating protein	1	-5.76077	5.56353	22.7673	1.82846e-06	5.53785e-05
TMEM158	ENSG00000249992	TMEM158	protein_coding	transmembrane protein 158 (gene/pseudogene)	3	-3.31634	2.90924	22.7617	1.83389e-06	5.54258e-05
CCDC102A	ENSG00000135736	CCDC102A	protein_coding	coiled-coil domain containing 102A	16	-0.997244	3.5132	22.7366	1.85792e-06	5.60341e-05
GNGT2	ENSG00000167083	GNGT2	protein_coding	G protein subunit gamma transducin 2	17	-1.21118	3.56975	22.7149	1.87908e-06	5.65535e-05
RELL1	ENSG00000181826	RELL1	protein_coding	RELT like 1	4	1.53541	2.85344	22.6628	1.9307e-06	5.79855e-05
PTCRA	ENSG00000171611	PTCRA	protein_coding	pre T-cell antigen receptor alpha	6	-2.08383	3.3187	22.6558	1.93779e-06	5.8077e-05
CASS4	ENSG00000087589	CASS4	protein_coding	Cas scaffolding protein family member 4	20	1.65258	5.3838	22.6468	1.94686e-06	5.82273e-05
MYCL	ENSG00000116990	MYCL	protein_coding	MYCL proto-oncogene, bHLH transcription factor	1	1.14791	4.69531	22.6345	1.95937e-06	5.84633e-05
IGKV3D-15	ENSG00000224041	IGKV3D-15	IG_V_gene		2	-2.75028	0.395332	22.631	1.9629e-06	5.84633e-05
SYCP2L	ENSG00000153157	SYCP2L	protein_coding	synaptonemal complex protein 2 like	6	4.09419	-0.324357	22.6202	1.97401e-06	5.86726e-05
MARCH2	ENSG00000099785	MARCH2	protein_coding	membrane associated ring-CH-type finger 2	19	-1.81447	7.11555	22.5932	2.00197e-06	5.93807e-05
UBXN6	ENSG00000167671	UBXN6	protein_coding	UBX domain protein 6	19	-2.18767	9.43986	22.5747	2.02127e-06	5.98218e-05
EBNA1BP2	ENSG00000117395	EBNA1BP2	protein_coding	EBNA1 binding protein 2	1	-0.747284	4.66306	22.571	2.02517e-06	5.98218e-05
CISD3	ENSG00000277972	CISD3	protein_coding	CDGSH iron sulfur domain 3	17	-1.15555	4.74606	22.5326	2.06603e-06	6.09032e-05
STOML1	ENSG00000067221	STOML1	protein_coding	stomatin like 1	15	-0.891454	3.55324	22.5187	2.08104e-06	6.12202e-05
TNS1	ENSG00000079308	TNS1	protein_coding	tensin 1	2	-3.08895	6.68599	22.5088	2.09178e-06	6.14102e-05
TMOD1	ENSG00000136842	TMOD1	protein_coding	tropomodulin 1	9	-3.46685	5.7952	22.488	2.11459e-06	6.19502e-05
RRM2	ENSG00000171848	RRM2	protein_coding	ribonucleotide reductase regulatory subunit M2	2	-2.59202	5.07978	22.484	2.11901e-06	6.19502e-05
DMTN	ENSG00000158856	DMTN	protein_coding	dematin actin binding protein	8	-2.75945	9.34444	22.477	2.1267e-06	6.19502e-05
RNF187	ENSG00000168159	RNF187	protein_coding	ring finger protein 187	1	-1.32715	7.22555	22.4764	2.12743e-06	6.19502e-05
NEDD4L	ENSG00000049759	NEDD4L	protein_coding	neural precursor cell expressed, developmentally down-regulated 4-like, E3 ubiquitin protein ligase	18	-2.08817	3.35781	22.4518	2.15488e-06	6.26223e-05
DDX39A	ENSG00000123136	DDX39A	protein_coding	DExD-box helicase 39A	19	-0.749425	6.45177	22.4415	2.16645e-06	6.27081e-05
GRAP2	ENSG00000100351	GRAP2	protein_coding	GRB2-related adaptor protein 2	22	-0.723249	6.80802	22.4392	2.16899e-06	6.27081e-05
TXNL4A	ENSG00000141759	TXNL4A	protein_coding	thioredoxin like 4A	18	-0.765684	5.42067	22.4365	2.17211e-06	6.27081e-05
FANCG	ENSG00000221829	FANCG	protein_coding	Fanconi anemia complementation group G	9	-0.826238	4.07222	22.4336	2.1753e-06	6.27081e-05
FPR3	ENSG00000187474	FPR3	protein_coding	formyl peptide receptor 3	19	2.35469	1.21514	22.3786	2.23855e-06	6.428e-05
SH2D2A	ENSG00000027869	SH2D2A	protein_coding	SH2 domain containing 2A	1	-1.35364	5.90316	22.3784	2.23878e-06	6.428e-05
RAVER2	ENSG00000162437	RAVER2	protein_coding	ribonucleoprotein, PTB binding 2	1	1.25338	0.690466	22.3718	2.24649e-06	6.43574e-05
JHDM1D-AS1	ENSG00000260231	JHDM1D-AS1	antisense_RNA	JHDM1D antisense RNA 1 (head to head)	7	-2.0091	4.07636	22.3684	2.25045e-06	6.43574e-05
AKT1S1	ENSG00000204673	AKT1S1	protein_coding	AKT1 substrate 1	19	-1.37823	5.40759	22.3431	2.28025e-06	6.50801e-05
C1QBP	ENSG00000108561	C1QBP	protein_coding	complement C1q binding protein	17	-0.730164	5.93491	22.3387	2.28552e-06	6.50834e-05
GAPT	ENSG00000175857	GAPT	protein_coding	GRB2 binding adaptor protein, transmembrane	5	1.36295	6.02046	22.3354	2.28943e-06	6.50834e-05
HAGH	ENSG00000063854	HAGH	protein_coding	hydroxyacylglutathione hydrolase	16	-1.98804	6.91348	22.3306	2.29519e-06	6.51085e-05
FAM210B	ENSG00000124098	FAM210B	protein_coding	family with sequence similarity 210 member B	20	-2.77536	8.23834	22.3271	2.29939e-06	6.51085e-05
CENPO	ENSG00000138092	CENPO	protein_coding	centromere protein O	2	-0.89526	3.41564	22.319	2.30909e-06	6.52545e-05
YTHDC1	ENSG00000083896	YTHDC1	protein_coding	YTH domain containing 1	4	0.654595	6.35781	22.2918	2.3421e-06	6.60575e-05
BCAM	ENSG00000187244	BCAM	protein_coding	basal cell adhesion molecule (Lutheran blood group)	19	-4.23779	2.00417	22.288	2.34674e-06	6.60583e-05
HJURP	ENSG00000123485	HJURP	protein_coding	Holliday junction recognition protein	2	-2.42144	2.2408	22.2774	2.35962e-06	6.62158e-05
PHGDH	ENSG00000092621	PHGDH	protein_coding	phosphoglycerate dehydrogenase	1	-1.71519	3.34875	22.2759	2.36155e-06	6.62158e-05
C1orf61	ENSG00000125462	C1orf61	protein_coding	chromosome 1 open reading frame 61	1	-1.70704	0.88119	22.2588	2.3827e-06	6.66784e-05
CHID1	ENSG00000177830	CHID1	protein_coding	chitinase domain containing 1	11	-1.0472	5.17037	22.255	2.3874e-06	6.668e-05
SPON2	ENSG00000159674	SPON2	protein_coding	spondin 2	4	-1.46767	6.79991	22.2455	2.39925e-06	6.67441e-05
BLVRB	ENSG00000090013	BLVRB	protein_coding	biliverdin reductase B	19	-2.39169	7.94432	22.2445	2.40041e-06	6.67441e-05
PSME2	ENSG00000100911	PSME2	protein_coding	proteasome activator subunit 2	14	-1.27979	8.11509	22.242	2.40364e-06	6.67441e-05
KCTD15	ENSG00000153885	KCTD15	protein_coding	potassium channel tetramerization domain containing 15	19	1.26841	3.80565	22.2251	2.42485e-06	6.70932e-05
UFC1	ENSG00000143222	UFC1	protein_coding	ubiquitin-fold modifier conjugating enzyme 1	1	-0.754315	6.00838	22.2245	2.42556e-06	6.70932e-05
AC004490,1	ENSG00000267122	AC004490,1	antisense_RNA		19	-3.18376	-0.92589	22.2081	2.44633e-06	6.75376e-05
FMO5	ENSG00000131781	FMO5	protein_coding	flavin containing monooxygenase 5	1	0.998965	2.04269	22.1856	2.47521e-06	6.82036e-05
CHI3L2	ENSG00000064886	CHI3L2	protein_coding	chitinase 3 like 2	1	-1.5108	5.65095	22.1793	2.48332e-06	6.82961e-05
MYDGF	ENSG00000074842	MYDGF	protein_coding	myeloid derived growth factor	19	-1.15173	5.69645	22.1695	2.49605e-06	6.85148e-05
THBS4	ENSG00000113296	THBS4	protein_coding	thrombospondin 4	5	2.26195	0.993806	22.165	2.50196e-06	6.85462e-05
TSPO2	ENSG00000112212	TSPO2	protein_coding	translocator protein 2	6	-4.88559	1.38814	22.1612	2.50687e-06	6.85498e-05
TSPAN5	ENSG00000168785	TSPAN5	protein_coding	tetraspanin 5	4	-1.95089	5.44887	22.1483	2.52386e-06	6.85997e-05
MMP8	ENSG00000118113	MMP8	protein_coding	matrix metallopeptidase 8	11	-4.25917	4.29859	22.1414	2.53289e-06	6.85997e-05
C12orf75	ENSG00000235162	C12orf75	protein_coding	chromosome 12 open reading frame 75	12	-1.10622	4.6487	22.1407	2.53385e-06	6.85997e-05
MAPK12	ENSG00000188130	MAPK12	protein_coding	mitogen-activated protein kinase 12	22	-2.10147	0.332503	22.1402	2.53441e-06	6.85997e-05
MANF	ENSG00000145050	MANF	protein_coding	mesencephalic astrocyte derived neurotrophic factor	3	-0.948287	5.09114	22.1385	2.5367e-06	6.85997e-05
CDC34	ENSG00000099804	CDC34	protein_coding	cell division cycle 34	19	-2.09806	7.67597	22.1377	2.53779e-06	6.85997e-05
TRIB1	ENSG00000173334	TRIB1	protein_coding	tribbles pseudokinase 1	8	1.25664	5.04954	22.1344	2.54214e-06	6.85997e-05
PDGFC	ENSG00000145431	PDGFC	protein_coding	platelet derived growth factor C	4	1.13265	0.760612	22.1256	2.55388e-06	6.8787e-05
SLC25A39	ENSG00000013306	SLC25A39	protein_coding	solute carrier family 25 member 39	17	-2.73258	11.4422	22.1056	2.58059e-06	6.92139e-05
MIR4435-2HG	ENSG00000172965	MIR4435-2HG	lincRNA	MIR4435-2 host gene	2	-1.29112	4.50721	22.1029	2.58419e-06	6.92139e-05
MIR4435-2HG	ENSG00000172965	MIR4435-2HG	lincRNA	cytoskeleton regulator RNA	2	-1.29112	4.50721	22.1029	2.58419e-06	6.92139e-05
ELOF1	ENSG00000130165	ELOF1	protein_coding	elongation factor 1 homolog	19	-1.28787	6.11461	22.0724	2.62564e-06	7.01931e-05
GP9	ENSG00000169704	GP9	protein_coding	glycoprotein IX platelet	3	-2.73813	4.98116	22.0685	2.63092e-06	7.02034e-05
SLC2A4	ENSG00000181856	SLC2A4	protein_coding	solute carrier family 2 member 4	17	-3.58828	0.0187337	22.0612	2.64089e-06	7.02272e-05
RTN1	ENSG00000139970	RTN1	protein_coding	reticulon 1	14	1.5682	4.36318	22.0607	2.64159e-06	7.02272e-05
MRPL52	ENSG00000172590	MRPL52	protein_coding	mitochondrial ribosomal protein L52	14	-0.883998	4.88476	22.0513	2.65465e-06	7.03559e-05
CEND1	ENSG00000184524	CEND1	protein_coding	cell cycle exit and neuronal differentiation 1	11	-2.86031	-0.152542	22.0501	2.65623e-06	7.03559e-05
DNPH1	ENSG00000112667	DNPH1	protein_coding	2'-deoxynucleoside 5'-phosphate N-hydrolase 1	6	-1.25943	3.90008	22.0447	2.66377e-06	7.04255e-05
ATP5G1	ENSG00000159199	ATP5G1	protein_coding	ATP synthase, H+ transporting, mitochondrial Fo complex subunit C1 (subunit 9)	17	-0.897441	5.23426	22.0202	2.69794e-06	7.11979e-05
OIP5	ENSG00000104147	OIP5	protein_coding	Opa interacting protein 5	15	-2.29397	0.41071	21.9946	2.73425e-06	7.20236e-05
TUBB4B	ENSG00000188229	TUBB4B	protein_coding	tubulin beta 4B class IVb	9	-1.15897	7.05477	21.9901	2.74063e-06	7.20596e-05
MPDU1	ENSG00000129255	MPDU1	protein_coding	mannose-P-dolichol utilization defect 1	17	-0.895902	5.75774	21.9763	2.76044e-06	7.24477e-05
BACH1	ENSG00000156273	BACH1	protein_coding	GRIK1 antisense RNA 2	21	1.33366	6.55488	21.9154	2.84939e-06	7.44746e-05
BACH1	ENSG00000156273	BACH1	protein_coding	BTB domain and CNC homolog 1	21	1.33366	6.55488	21.9154	2.84939e-06	7.44746e-05
SRRD	ENSG00000100104	SRRD	protein_coding	SRR1 domain containing	22	-1.08486	4.855	21.9128	2.85324e-06	7.44746e-05
HMGA1	ENSG00000137309	HMGA1	protein_coding	high mobility group AT-hook 1	6	-1.00962	7.28885	21.8747	2.9104e-06	7.57671e-05
GPX1	ENSG00000233276	GPX1	protein_coding	glutathione peroxidase 1	3	-2.36979	9.53195	21.8728	2.91331e-06	7.57671e-05
RNF10	ENSG00000022840	RNF10	protein_coding	ring finger protein 10	12	-1.79207	9.34304	21.8671	2.92201e-06	7.5856e-05
C1QA	ENSG00000173372	C1QA	protein_coding	complement C1q A chain	1	-3.1876	5.57412	21.8572	2.93717e-06	7.6112e-05
CLU	ENSG00000120885	CLU	protein_coding	clusterin	8	-2.45023	7.39104	21.8499	2.94832e-06	7.61651e-05
HINT2	ENSG00000137133	HINT2	protein_coding	histidine triad nucleotide binding protein 2	9	-1.18399	4.12387	21.8489	2.94983e-06	7.61651e-05
BPGM	ENSG00000172331	BPGM	protein_coding	bisphosphoglycerate mutase	7	-3.0576	6.55446	21.8138	3.00428e-06	7.74316e-05
JARID2	ENSG00000008083	JARID2	protein_coding	jumonji and AT-rich interaction domain containing 2	6	0.802487	5.98368	21.809	3.01178e-06	7.74858e-05
SELP	ENSG00000174175	SELP	protein_coding	selectin P	1	-1.87657	3.57446	21.8029	3.02148e-06	7.75964e-05
TRBV9	ENSG00000211716	TRBV9	TR_V_gene		7	-1.03035	3.30155	21.799	3.02751e-06	7.76124e-05
SNAP23	ENSG00000092531	SNAP23	protein_coding	synaptosome associated protein 23	15	0.803743	7.00663	21.7907	3.04069e-06	7.78113e-05
MTHFD1L	ENSG00000120254	MTHFD1L	protein_coding	methylenetetrahydrofolate dehydrogenase (NADP+ dependent) 1 like	6	-1.11318	2.89762	21.7728	3.06914e-06	7.83854e-05
NUTF2	ENSG00000102898	NUTF2	protein_coding	nuclear transport factor 2	16	-0.732268	5.87557	21.7698	3.07404e-06	7.83854e-05
FRMD4A	ENSG00000151474	FRMD4A	protein_coding	FERM domain containing 4A	10	-2.67126	2.1532	21.7652	3.08136e-06	7.84327e-05
RAD54L	ENSG00000085999	RAD54L	protein_coding	RAD54 like	1	-2.52024	1.40714	21.7473	3.11034e-06	7.90302e-05
TMC5	ENSG00000103534	TMC5	protein_coding	transmembrane channel like 5	16	-3.17057	0.681439	21.7426	3.11792e-06	7.90828e-05
ETHE1	ENSG00000105755	ETHE1	protein_coding	ETHE1, persulfide dioxygenase	19	-1.12955	5.17723	21.7289	3.1402e-06	7.95073e-05
CDK15	ENSG00000138395	CDK15	protein_coding	cyclin dependent kinase 15	2	4.56295	-0.292245	21.7076	3.17534e-06	8.02555e-05
TMEM164	ENSG00000157600	TMEM164	protein_coding	transmembrane protein 164	X	1.21298	7.21497	21.6927	3.20014e-06	8.07402e-05
PRC1	ENSG00000198901	PRC1	protein_coding	protein regulator of cytokinesis 1	15	-1.55215	3.09758	21.6781	3.22445e-06	8.1211e-05
IGHG1	ENSG00000211896	IGHG1	IG_C_gene		14	-2.80581	9.84032	21.6325	3.30201e-06	8.30185e-05
SOD1	ENSG00000142168	SOD1	protein_coding	superoxide dismutase 1	21	-0.879219	6.21807	21.6207	3.32254e-06	8.33889e-05
NAPA-AS1	ENSG00000268061	NAPA-AS1	antisense_RNA	NAPA antisense RNA 1	19	-1.04437	1.54827	21.6036	3.35216e-06	8.39853e-05
STK38L	ENSG00000211455	STK38L	protein_coding	serine/threonine kinase 38 like	12	1.05071	5.07697	21.5957	3.36612e-06	8.41882e-05
TICRR	ENSG00000140534	TICRR	protein_coding	TOPBP1 interacting checkpoint and replication regulator	15	-2.45041	0.993972	21.5902	3.37564e-06	8.42794e-05
APOBEC3D	ENSG00000243811	APOBEC3D	protein_coding	apolipoprotein B mRNA editing enzyme catalytic subunit 3D	22	-0.602128	5.0988	21.572	3.4079e-06	8.49373e-05
CD3D	ENSG00000167286	CD3D	protein_coding	CD3d molecule	11	-1.09179	6.81766	21.5584	3.43219e-06	8.53944e-05
AEN	ENSG00000181026	AEN	protein_coding	apoptosis enhancing nuclease	15	-0.680683	4.99963	21.5523	3.44314e-06	8.55187e-05
NDUFB4	ENSG00000065518	NDUFB4	protein_coding	NADH:ubiquinone oxidoreductase subunit B4	3	-0.857395	5.83209	21.5423	3.46106e-06	8.58151e-05
IL34	ENSG00000157368	IL34	protein_coding	interleukin 34	16	4.06554	0.534486	21.5135	3.5134e-06	8.6931e-05
SMIM24	ENSG00000095932	SMIM24	protein_coding	small integral membrane protein 24	19	-2.98199	4.15792	21.5109	3.51818e-06	8.6931e-05
IGKV2D-24	ENSG00000241566	IGKV2D-24	IG_V_gene		2	-2.78106	0.373347	21.4994	3.5394e-06	8.71446e-05
TGFA	ENSG00000163235	TGFA	protein_coding	transforming growth factor alpha	2	1.46674	4.3603	21.4983	3.54133e-06	8.71446e-05
XPNPEP1	ENSG00000108039	XPNPEP1	protein_coding	X-prolyl aminopeptidase 1	10	-0.625291	5.78109	21.4954	3.5467e-06	8.71446e-05
MRPL27	ENSG00000108826	MRPL27	protein_coding	mitochondrial ribosomal protein L27	17	-0.844117	4.01594	21.4913	3.55438e-06	8.71446e-05
TRIM10	ENSG00000204613	TRIM10	protein_coding	tripartite motif containing 10	6	-3.09935	2.95456	21.4898	3.55717e-06	8.71446e-05
PPBP	ENSG00000163736	PPBP	protein_coding	pro-platelet basic protein	4	-2.40987	6.25539	21.4727	3.58901e-06	8.77747e-05
SLC16A14	ENSG00000163053	SLC16A14	protein_coding	solute carrier family 16 member 14	2	2.51936	0.230813	21.4646	3.60426e-06	8.79979e-05
CCNG2	ENSG00000138764	CCNG2	protein_coding	cyclin G2	4	1.2977	5.89184	21.4499	3.6319e-06	8.85222e-05
TMSB10	ENSG00000034510	TMSB10	protein_coding	thymosin beta 10	2	-1.02346	10.4019	21.4318	3.6664e-06	8.92117e-05
AQP10	ENSG00000143595	AQP10	protein_coding	aquaporin 10	1	-2.28564	2.17489	21.4228	3.68356e-06	8.94775e-05
EIF2B3	ENSG00000070785	EIF2B3	protein_coding	eukaryotic translation initiation factor 2B subunit gamma	1	-0.643034	3.29586	21.4154	3.69786e-06	8.96731e-05
SSR4	ENSG00000180879	SSR4	protein_coding	signal sequence receptor subunit 4	X	-1.02349	7.21567	21.3992	3.72932e-06	9.02835e-05
PSMA5	ENSG00000143106	PSMA5	protein_coding	proteasome subunit alpha 5	1	-0.743567	6.7445	21.3631	3.80025e-06	9.18457e-05
FADS2	ENSG00000134824	FADS2	protein_coding	fatty acid desaturase 2	11	-2.10988	4.88225	21.3398	3.8467e-06	9.28121e-05
KIT	ENSG00000157404	KIT	protein_coding	KIT proto-oncogene receptor tyrosine kinase	4	1.92227	0.909263	21.3359	3.85446e-06	9.28432e-05
CCT3	ENSG00000163468	CCT3	protein_coding	chaperonin containing TCP1 subunit 3	1	-0.686874	7.32148	21.296	3.93558e-06	9.46385e-05
CR1L	ENSG00000197721	CR1L	protein_coding	complement C3b/C4b receptor 1 like	1	-3.18275	1.31917	21.2918	3.94418e-06	9.46868e-05
SNAP47	ENSG00000143740	SNAP47	protein_coding	synaptosome associated protein 47	1	-0.635852	4.74621	21.2646	4.00055e-06	9.58796e-05
OR7E38P	ENSG00000183444	OR7E38P	unprocessed_pseudogene		7	-1.01799	2.09925	21.2476	4.03609e-06	9.65702e-05
FAM207A	ENSG00000160256	FAM207A	protein_coding	family with sequence similarity 207 member A	21	-1.13709	3.80913	21.2059	4.12499e-06	9.8533e-05
TPK1	ENSG00000196511	TPK1	protein_coding	thiamin pyrophosphokinase 1	7	0.670237	3.76398	21.2011	4.1352e-06	9.86128e-05
NPM3	ENSG00000107833	NPM3	protein_coding	nucleophosmin/nucleoplasmin 3	10	-0.868709	3.26844	21.1034	4.35144e-06	0.000103598
LINC00853	ENSG00000224805	LINC00853	antisense_RNA	long intergenic non-protein coding RNA 853	1	-2.46493	0.741897	21.0836	4.39676e-06	0.000104503
RGS16	ENSG00000143333	RGS16	protein_coding	regulator of G protein signaling 16	1	-1.76826	0.478441	21.0686	4.43128e-06	0.000105149
PF4	ENSG00000163737	PF4	protein_coding	platelet factor 4	4	-2.55568	6.60767	21.0449	4.48649e-06	0.000106059
EXO1	ENSG00000174371	EXO1	protein_coding	exonuclease 1	1	-2.1309	1.01057	21.0447	4.48693e-06	0.000106059
MAK	ENSG00000111837	MAK	protein_coding	male germ cell associated kinase	6	2.58287	2.59972	21.0426	4.49177e-06	0.000106059
RILP	ENSG00000167705	RILP	protein_coding	Rab interacting lysosomal protein	17	-2.20279	6.02044	21.0245	4.53449e-06	0.000106892
FAM46C	ENSG00000183508	FAM46C	protein_coding	family with sequence similarity 46 member C	1	-2.11996	6.9569	21.0148	4.5575e-06	0.000107258
TMEM56	ENSG00000152078	TMEM56	protein_coding	transmembrane protein 56	1	-2.69148	0.267902	21.0023	4.5873e-06	0.000107783
PHF2	ENSG00000197724	PHF2	protein_coding	PHD finger protein 2	9	0.705086	5.92707	20.9954	4.60382e-06	0.000107994
BAHCC1	ENSG00000266074	BAHCC1	protein_coding	BAH domain and coiled-coil containing 1	17	1.08039	2.16155	20.9826	4.63474e-06	0.000108542
Z82206,1	ENSG00000225528	Z82206,1	protein_coding		22	-1.20731	1.27611	20.9389	4.74174e-06	0.000110867
PRKAR1A	ENSG00000108946	PRKAR1A	protein_coding	protein kinase cAMP-dependent type I regulatory subunit alpha	17	1.03673	7.44583	20.9164	4.79765e-06	0.000111992
AL355916,1	ENSG00000250548	AL355916,1	lincRNA	uncharacterized LOC101927780	14	1.84561	0.703087	20.9124	4.80783e-06	0.000112047
TPM4	ENSG00000167460	TPM4	protein_coding	tropomyosin 4	19	-0.803217	7.99219	20.9027	4.83217e-06	0.000112432
STAG3	ENSG00000066923	STAG3	protein_coding	stromal antigen 3	7	-1.09401	1.78003	20.8994	4.84042e-06	0.000112442
LSM14B	ENSG00000149657	LSM14B	protein_coding	LSM family member 14B	20	0.574561	5.59981	20.8909	4.86205e-06	0.000112762
BEX3	ENSG00000166681	BEX3	protein_coding	brain expressed X-linked 3	X	-1.26603	3.83596	20.8856	4.87537e-06	0.000112888
TOB1	ENSG00000141232	TOB1	protein_coding	transducer of ERBB2, 1	17	0.745492	5.01272	20.8747	4.90331e-06	0.000113353
ZNRF1	ENSG00000186187	ZNRF1	protein_coding	zinc and ring finger 1	16	-1.0418	3.69907	20.8428	4.98557e-06	0.000114989
MZB1	ENSG00000170476	MZB1	protein_coding	marginal zone B and B1 cell specific protein	5	-2.2333	6.17012	20.8411	4.99014e-06	0.000114989
NUSAP1	ENSG00000137804	NUSAP1	protein_coding	nucleolar and spindle associated protein 1	15	-1.62844	3.64244	20.8246	5.03333e-06	0.000115799
ATP1B2	ENSG00000129244	ATP1B2	protein_coding	ATPase Na+/K+ transporting subunit beta 2	17	-3.65438	0.923943	20.8194	5.04682e-06	0.000115923
RFXANK	ENSG00000064490	RFXANK	protein_coding	regulatory factor X associated ankyrin containing protein	19	-1.15552	5.93537	20.8099	5.07207e-06	0.000116317
CIT	ENSG00000122966	CIT	protein_coding	citron rho-interacting serine/threonine kinase	12	-1.70704	1.68707	20.7974	5.10514e-06	0.000116889
MTHFD1	ENSG00000100714	MTHFD1	protein_coding	methylenetetrahydrofolate dehydrogenase, cyclohydrolase and formyltetrahydrofolate synthetase 1	14	-0.949341	5.4001	20.7843	5.1402e-06	0.000117504
AHCY	ENSG00000101444	AHCY	protein_coding	adenosylhomocysteinase	20	-0.699483	5.43972	20.7481	5.23843e-06	0.00011941
MVK	ENSG00000110921	MVK	protein_coding	mevalonate kinase	12	-0.757653	3.71108	20.7474	5.24022e-06	0.00011941
AL160400,1	ENSG00000272053	AL160400,1	lincRNA		6	-1.58541	2.90703	20.7041	5.35998e-06	0.000121946
SLC6A19	ENSG00000174358	SLC6A19	protein_coding	solute carrier family 6 member 19	5	-7.7164	1.11402	20.7008	5.36923e-06	0.000121963
CLC	ENSG00000105205	CLC	protein_coding	Charcot-Leyden crystal galectin	19	2.73024	7.29902	20.6959	5.383e-06	0.000122083
DNAJC4	ENSG00000110011	DNAJC4	protein_coding	DnaJ heat shock protein family (Hsp40) member C4	11	-1.18715	5.9339	20.685	5.41396e-06	0.000122591
MIIP	ENSG00000116691	MIIP	protein_coding	migration and invasion inhibitory protein	1	-1.2242	6.3023	20.6425	5.53535e-06	0.000125143
NRCAM	ENSG00000091129	NRCAM	protein_coding	neuronal cell adhesion molecule	7	2.71949	0.456292	20.6149	5.61583e-06	0.000126762
IFRD2	ENSG00000214706	IFRD2	protein_coding	interferon related developmental regulator 2	3	-0.742315	4.91707	20.6091	5.6327e-06	0.000126944
RPS12	ENSG00000112306	RPS12	protein_coding	ribosomal protein S12	6	-1.06759	10.0846	20.5768	5.72875e-06	0.000128853
ZCCHC14	ENSG00000140948	ZCCHC14	protein_coding	zinc finger CCHC-type containing 14	16	0.911694	3.34656	20.5745	5.73536e-06	0.000128853
CD40	ENSG00000101017	CD40	protein_coding	CD40 molecule	20	-1.00675	5.08297	20.5642	5.76635e-06	0.00012916
PHLPP1	ENSG00000081913	PHLPP1	protein_coding	PH domain and leucine rich repeat protein phosphatase 1	18	1.14871	3.63288	20.5632	5.76958e-06	0.00012916
PPIA	ENSG00000196262	PPIA	protein_coding	peptidylprolyl isomerase A	7	-0.719792	8.74435	20.561	5.77602e-06	0.00012916
STMN1	ENSG00000117632	STMN1	protein_coding	stathmin 1	1	-1.27047	5.92041	20.5573	5.78731e-06	0.000129211
SNCA	ENSG00000145335	SNCA	protein_coding	synuclein alpha	4	-3.12541	7.84245	20.5375	5.84731e-06	0.000130348
SKA3	ENSG00000165480	SKA3	protein_coding	spindle and kinetochore associated complex subunit 3	13	-2.55669	0.79782	20.5306	5.86844e-06	0.000130616
GNAQ	ENSG00000156052	GNAQ	protein_coding	G protein subunit alpha q	9	1.26647	5.83531	20.5019	5.95709e-06	0.000132195
JADE1	ENSG00000077684	JADE1	protein_coding	jade family PHD finger 1	4	0.69558	5.29416	20.5017	5.95778e-06	0.000132195
IGHV2-26	ENSG00000211951	IGHV2-26	IG_V_gene		14	-3.00576	2.92252	20.4972	5.97177e-06	0.0001323
TUBB4A	ENSG00000104833	TUBB4A	protein_coding	tubulin beta 4A class IVa	19	-1.45438	2.27587	20.4914	5.98986e-06	0.000132311
CHMP1B	ENSG00000255112	CHMP1B	protein_coding	charged multivesicular body protein 1B	18	0.758686	6.53634	20.4912	5.99068e-06	0.000132311
IGKV3D-11	ENSG00000211632	IGKV3D-11	IG_V_gene		2	-2.19172	1.5996	20.4755	6.03982e-06	0.00013314
ANKH	ENSG00000154122	ANKH	protein_coding	ANKH inorganic pyrophosphate transport regulator	5	-1.45235	6.22937	20.4733	6.04675e-06	0.00013314
YBX1	ENSG00000065978	YBX1	protein_coding	Y-box binding protein 1	1	-0.914358	9.09548	20.4433	6.14237e-06	0.000135038
MRPL24	ENSG00000143314	MRPL24	protein_coding	mitochondrial ribosomal protein L24	1	-0.774982	4.62734	20.4366	6.16389e-06	0.000135304
CALR	ENSG00000179218	CALR	protein_coding	calreticulin	19	-0.864569	8.61773	20.4032	6.27247e-06	0.000137477
ITGB1	ENSG00000150093	ITGB1	protein_coding	integrin subunit beta 1	10	0.860751	6.80893	20.396	6.29616e-06	0.000137786
SORL1	ENSG00000137642	SORL1	protein_coding	sortilin related receptor 1	11	1.40453	9.33136	20.389	6.31916e-06	0.000138079
PELI2	ENSG00000139946	PELI2	protein_coding	pellino E3 ubiquitin protein ligase family member 2	14	1.12338	4.79801	20.3734	6.37093e-06	0.000138841
CCR4	ENSG00000183813	CCR4	protein_coding	C-C motif chemokine receptor 4	3	1.21441	4.1948	20.3727	6.3734e-06	0.000138841
MELK	ENSG00000165304	MELK	protein_coding	maternal embryonic leucine zipper kinase	9	-2.42216	1.69439	20.358	6.42256e-06	0.0001397
LDHA	ENSG00000134333	LDHA	protein_coding	lactate dehydrogenase A	11	-0.75093	8.02091	20.3524	6.44118e-06	0.000139893
AC010615,2	ENSG00000268119	AC010615,2	processed_transcript		19	-3.41512	0.497315	20.3473	6.4584e-06	0.000140056
TRIP13	ENSG00000071539	TRIP13	protein_coding	thyroid hormone receptor interactor 13	5	-2.09184	1.60168	20.3359	6.49689e-06	0.000140678
SOCS6	ENSG00000170677	SOCS6	protein_coding	suppressor of cytokine signaling 6	18	1.00191	1.2151	20.3139	6.57227e-06	0.000142091
SEPT10	ENSG00000186522	SEPT10	protein_coding	septin 10	2	1.31449	0.52755	20.311	6.58194e-06	0.000142091
RAB11FIP1	ENSG00000156675	RAB11FIP1	protein_coding	RAB11 family interacting protein 1	8	1.1955	8.09854	20.3032	6.60894e-06	0.000142459
MCM2	ENSG00000073111	MCM2	protein_coding	minichromosome maintenance complex component 2	3	-1.25186	4.63059	20.2863	6.66774e-06	0.000143239
RAB5A	ENSG00000144566	RAB5A	protein_coding	RAB5A, member RAS oncogene family	3	0.607809	5.21978	20.2851	6.67171e-06	0.000143239
C1QB	ENSG00000173369	C1QB	protein_coding	complement C1q B chain	1	-3.67225	5.47039	20.2825	6.68074e-06	0.000143239
GRHL1	ENSG00000134317	GRHL1	protein_coding	grainyhead like transcription factor 1	2	1.7071	0.0051995	20.2794	6.69186e-06	0.000143239
ESPN	ENSG00000187017	ESPN	protein_coding	espin	1	-2.95198	4.34399	20.2785	6.69502e-06	0.000143239
EIF2B2	ENSG00000119718	EIF2B2	protein_coding	eukaryotic translation initiation factor 2B subunit beta	14	-0.684646	4.68479	20.2352	6.84814e-06	0.000146297
DLEU7	ENSG00000186047	DLEU7	protein_coding	deleted in lymphocytic leukemia, 7	13	1.47705	0.618965	20.213	6.92816e-06	0.000147787
SLC35B1	ENSG00000121073	SLC35B1	protein_coding	solute carrier family 35 member B1	17	-0.648409	5.06737	20.1944	6.99568e-06	0.00014895
FAM19A2	ENSG00000198673	FAM19A2	protein_coding	family with sequence similarity 19 member A2, C-C motif chemokine like	12	1.28148	2.1402	20.1923	7.00342e-06	0.00014895
SNRPC	ENSG00000124562	SNRPC	protein_coding	small nuclear ribonucleoprotein polypeptide C	6	-0.76604	5.60078	20.156	7.13775e-06	0.000151582
SKA1	ENSG00000154839	SKA1	protein_coding	spindle and kinetochore associated complex subunit 1	18	-2.21985	1.24302	20.149	7.16386e-06	0.000151912
CAMP	ENSG00000164047	CAMP	protein_coding	cathelicidin antimicrobial peptide	3	-2.52576	5.06464	20.1406	7.19543e-06	0.000152356
AC007342,9	ENSG00000280027	AC007342,9	TEC		16	1.57651	1.68773	20.1257	7.25173e-06	0.000153322
ROMO1	ENSG00000125995	ROMO1	protein_coding	reactive oxygen species modulator 1	20	-1.07139	4.2481	20.1187	7.27808e-06	0.000153653
PCK2	ENSG00000100889	PCK2	protein_coding	phosphoenolpyruvate carboxykinase 2, mitochondrial	14	-0.7992	5.33842	20.1101	7.3108e-06	0.000154117
PRDX6	ENSG00000117592	PRDX6	protein_coding	peroxiredoxin 6	1	-1.97621	8.40705	20.104	7.3344e-06	0.000154275
COX5A	ENSG00000178741	COX5A	protein_coding	cytochrome c oxidase subunit 5A	15	-0.900348	6.08353	20.1021	7.34145e-06	0.000154275
RCL1	ENSG00000120158	RCL1	protein_coding	RNA terminal phosphate cyclase like 1	9	-0.710908	3.40111	20.0998	7.35052e-06	0.000154275
SLC1A4	ENSG00000115902	SLC1A4	protein_coding	solute carrier family 1 member 4	2	-1.06457	4.33901	20.0926	7.37798e-06	0.000154586
TMEM92	ENSG00000167105	TMEM92	protein_coding	transmembrane protein 92	17	-2.70706	-0.0770003	20.0903	7.38685e-06	0.000154586
DYNLL1	ENSG00000088986	DYNLL1	protein_coding	dynein light chain LC8-type 1	12	-0.88253	6.80283	20.0692	7.46895e-06	0.000156076
RUVBL1	ENSG00000175792	RUVBL1	protein_coding	RuvB like AAA ATPase 1	3	-0.748734	5.3491	20.0545	7.52654e-06	0.000157051
CMBL	ENSG00000164237	CMBL	protein_coding	carboxymethylenebutenolidase homolog	5	-3.32739	1.28036	20.0495	7.54644e-06	0.000157238
COA4	ENSG00000181924	COA4	protein_coding	cytochrome c oxidase assembly factor 4 homolog	11	-0.622044	4.54189	20.0458	7.56104e-06	0.000157314
TMEM63B	ENSG00000137216	TMEM63B	protein_coding	transmembrane protein 63B	6	-1.37604	5.16366	20.0356	7.60141e-06	0.000157925
HOXB4	ENSG00000182742	HOXB4	protein_coding	homeobox B4	17	-1.25294	2.35066	20.02	7.66364e-06	0.000158793
TOMM40L	ENSG00000158882	TOMM40L	protein_coding	translocase of outer mitochondrial membrane 40 like	1	-0.667915	4.15696	20.0196	7.66535e-06	0.000158793
EBP	ENSG00000147155	EBP	protein_coding	emopamil binding protein (sterol isomerase)	X	-1.04547	4.8702	20.0088	7.70874e-06	0.000159462
PHLDA3	ENSG00000174307	PHLDA3	protein_coding	pleckstrin homology like domain family A member 3	1	-2.02024	0.421775	20.0018	7.7371e-06	0.000159818
SNRPD3	ENSG00000100028	SNRPD3	protein_coding	small nuclear ribonucleoprotein D3 polypeptide	22	-0.559994	5.56383	19.9676	7.87663e-06	0.000162467
CTNNAL1	ENSG00000119326	CTNNAL1	protein_coding	catenin alpha like 1	9	-2.34241	2.4726	19.95	7.94959e-06	0.000163736
ETV3	ENSG00000117036	ETV3	protein_coding	ETS variant 3	1	0.559306	4.77545	19.9428	7.97943e-06	0.000164116
ATP5J2	ENSG00000241468	ATP5J2	protein_coding	ATP synthase, H+ transporting, mitochondrial Fo complex subunit F2	7	-0.905475	4.46665	19.9136	8.10236e-06	0.000166336
PSMB2	ENSG00000126067	PSMB2	protein_coding	proteasome subunit beta 2	1	-0.82556	6.57826	19.9116	8.11056e-06	0.000166336
CLPP	ENSG00000125656	CLPP	protein_coding	caseinolytic mitochondrial matrix peptidase proteolytic subunit	19	-0.917106	5.49262	19.89	8.2027e-06	0.000167986
SCLT1	ENSG00000151466	SCLT1	protein_coding	sodium channel and clathrin linker 1	4	0.862413	4.4727	19.8682	8.2968e-06	0.000169671
MRPS12	ENSG00000128626	MRPS12	protein_coding	mitochondrial ribosomal protein S12	19	-0.945824	4.86338	19.8591	8.33635e-06	0.000170237
BUB1	ENSG00000169679	BUB1	protein_coding	BUB1 mitotic checkpoint serine/threonine kinase	2	-2.20091	3.25058	19.8515	8.36991e-06	0.00017068
TIMM23	ENSG00000265354	TIMM23	protein_coding	translocase of inner mitochondrial membrane 23	10	-0.658166	4.45645	19.8414	8.41413e-06	0.000171338
HPS1	ENSG00000107521	HPS1	protein_coding	HPS1, biogenesis of lysosomal organelles complex 3 subunit 1	10	-1.4391	8.08038	19.8133	8.53877e-06	0.00017363
TMX4	ENSG00000125827	TMX4	protein_coding	thioredoxin related transmembrane protein 4	20	0.841933	6.5629	19.8097	8.55491e-06	0.000173712
BRD1	ENSG00000100425	BRD1	protein_coding	bromodomain containing 1	22	0.648001	5.57611	19.8004	8.59648e-06	0.000174309
HSD17B10	ENSG00000072506	HSD17B10	protein_coding	hydroxysteroid 17-beta dehydrogenase 10	X	-0.960248	5.86833	19.7873	8.65537e-06	0.000175256
TBC1D22B	ENSG00000065491	TBC1D22B	protein_coding	TBC1 domain family member 22B	6	-0.993588	4.76881	19.7786	8.69494e-06	0.000175809
SLC50A1	ENSG00000169241	SLC50A1	protein_coding	solute carrier family 50 member 1	1	-0.582196	4.98933	19.7488	8.83152e-06	0.00017832
NENF	ENSG00000117691	NENF	protein_coding	neudesin neurotrophic factor	1	-1.06108	4.24669	19.7298	8.91977e-06	0.000179849
IGF2BP2	ENSG00000073792	IGF2BP2	protein_coding	insulin like growth factor 2 mRNA binding protein 2	3	-2.57287	5.04128	19.7259	8.9383e-06	0.00017997
SAPCD2	ENSG00000186193	SAPCD2	protein_coding	suppressor APC domain containing 2	9	-1.71946	2.89266	19.7203	8.96441e-06	0.000180242
PFDN6	ENSG00000204220	PFDN6	protein_coding	prefoldin subunit 6	6	-0.805989	4.31487	19.7132	8.99791e-06	0.000180663
EMC3	ENSG00000125037	EMC3	protein_coding	ER membrane protein complex subunit 3	3	-1.47374	6.5997	19.703	9.04597e-06	0.000181104
PHPT1	ENSG00000054148	PHPT1	protein_coding	phosphohistidine phosphatase 1	9	-0.963482	4.60335	19.7006	9.05727e-06	0.000181104
STAC	ENSG00000144681	STAC	protein_coding	SH3 and cysteine rich domain	3	3.73656	-0.0446776	19.7005	9.05773e-06	0.000181104
DDT	ENSG00000099977	DDT	protein_coding	D-dopachrome tautomerase like	22	-0.947006	4.4183	19.6763	9.17317e-06	0.000182903
DDT	ENSG00000099977	DDT	protein_coding	D-dopachrome tautomerase	22	-0.947006	4.4183	19.6763	9.17317e-06	0.000182903
SIAH1	ENSG00000196470	SIAH1	protein_coding	siah E3 ubiquitin protein ligase 1	16	1.02007	3.47864	19.6721	9.19328e-06	0.00018305
MRPL4	ENSG00000105364	MRPL4	protein_coding	mitochondrial ribosomal protein L4	19	-1.00591	5.33721	19.648	9.31003e-06	0.000185117
MT1F	ENSG00000198417	MT1F	protein_coding	metallothionein 1F	16	-1.33966	3.11418	19.638	9.35894e-06	0.000185833
AL138900,3	ENSG00000271736	AL138900,3	lincRNA		1	-3.1872	-0.0904452	19.6334	9.38134e-06	0.00018602
C11orf84	ENSG00000168005	C11orf84	protein_coding	chromosome 11 open reading frame 84	11	-0.841939	3.93715	19.6235	9.43011e-06	0.000186381
GAB1	ENSG00000109458	GAB1	protein_coding	GRB2 associated binding protein 1	4	1.23736	3.45081	19.6234	9.43055e-06	0.000186381
OR2W3	ENSG00000238243	OR2W3	protein_coding	olfactory receptor family 2 subfamily W member 3	1	-2.76542	4.56998	19.6218	9.43852e-06	0.000186381
AC130456,3	ENSG00000260592	AC130456,3	antisense_RNA		16	-2.23534	5.27167	19.6035	9.52944e-06	0.000187752
NHSL2	ENSG00000204131	NHSL2	protein_coding	NHS like 2	X	1.1641	7.12263	19.6014	9.54014e-06	0.000187752
ETFB	ENSG00000105379	ETFB	protein_coding	electron transfer flavoprotein beta subunit	19	-1.01976	4.52276	19.6	9.54716e-06	0.000187752
SLC15A4	ENSG00000139370	SLC15A4	protein_coding	solute carrier family 15 member 4	12	1.05935	6.27047	19.5961	9.56629e-06	0.000187857
GNA12	ENSG00000146535	GNA12	protein_coding	G protein subunit alpha 12	7	-1.50366	6.48597	19.5899	9.59729e-06	0.000187857
FECH	ENSG00000066926	FECH	protein_coding	ferrochelatase	18	-2.23225	5.53684	19.5892	9.60122e-06	0.000187857
CEACAM8	ENSG00000124469	CEACAM8	protein_coding	carcinoembryonic antigen related cell adhesion molecule 8	19	-3.47529	3.01391	19.5884	9.60485e-06	0.000187857
AC099521,3	ENSG00000279693	AC099521,3	TEC		16	2.71814	0.923257	19.5756	9.66985e-06	0.000188871
SPATC1	ENSG00000186583	SPATC1	protein_coding	spermatogenesis and centriole associated 1	8	-2.27314	0.0489782	19.5649	9.72392e-06	0.000189669
MPI	ENSG00000178802	MPI	protein_coding	mannose phosphate isomerase	15	-0.61442	5.34027	19.5362	9.87097e-06	0.000192276
RNASEH2A	ENSG00000104889	RNASEH2A	protein_coding	ribonuclease H2 subunit A	19	-1.00194	3.88941	19.487	1.01289e-05	0.000197033
PSMB6	ENSG00000142507	PSMB6	protein_coding	proteasome subunit beta 6	17	-0.924039	5.89563	19.4743	1.01965e-05	0.00019808
CD8B	ENSG00000172116	CD8B	protein_coding	CD8b molecule	2	-1.06318	6.7675	19.4532	1.03095e-05	0.000199735
CD8B	ENSG00000172116	CD8B	protein_coding	CD8b2 molecule	2	-1.06318	6.7675	19.4532	1.03095e-05	0.000199735
SIGLEC17P	ENSG00000171101	SIGLEC17P	transcribed_unprocessed_pseudogene	sialic acid binding Ig like lectin 17, pseudogene	19	1.74751	2.52057	19.3824	1.06989e-05	0.000206985
PSMB7	ENSG00000136930	PSMB7	protein_coding	proteasome subunit beta 7	9	-0.728316	5.97106	19.38	1.07126e-05	0.000206985
CTSG	ENSG00000100448	CTSG	protein_coding	cathepsin G	14	-3.73218	2.84063	19.3723	1.07554e-05	0.000207534
SRM	ENSG00000116649	SRM	protein_coding	spermidine synthase	1	-1.02818	5.85536	19.3585	1.08336e-05	0.000208762
COL9A2	ENSG00000049089	COL9A2	protein_coding	collagen type IX alpha 2 chain	1	1.60439	4.41149	19.3515	1.08735e-05	0.00020925
LINC00880	ENSG00000243629	LINC00880	lincRNA	long intergenic non-protein coding RNA 880	3	-1.65438	0.0993143	19.3464	1.09024e-05	0.000209524
CSF2RB	ENSG00000100368	CSF2RB	protein_coding	colony stimulating factor 2 receptor beta common subunit	22	1.33937	9.21639	19.3426	1.09241e-05	0.000209661
EIF5A	ENSG00000132507	EIF5A	protein_coding	eukaryotic translation initiation factor 5A	17	-0.783891	8.15517	19.3396	1.09416e-05	0.000209716
TIMM10	ENSG00000134809	TIMM10	protein_coding	translocase of inner mitochondrial membrane 10	11	-1.23549	4.13825	19.3196	1.10568e-05	0.000211642
PHB	ENSG00000167085	PHB	protein_coding	prohibitin	17	-0.696593	6.08815	19.3165	1.10743e-05	0.000211694
FNIP1	ENSG00000217128	FNIP1	protein_coding	folliculin interacting protein 1	5	1.06325	4.79485	19.3056	1.11382e-05	0.000212633
AJAP1	ENSG00000196581	AJAP1	protein_coding	adherens junctions associated protein 1	1	2.64327	0.417267	19.2664	1.1369e-05	0.000216751
ZFP36L1	ENSG00000185650	ZFP36L1	protein_coding	ZFP36 ring finger protein like 1	14	1.01719	8.45685	19.2485	1.14763e-05	0.000218506
TCF7L1	ENSG00000152284	TCF7L1	protein_coding	transcription factor 7 like 1	2	-2.41195	-0.0974515	19.229	1.15939e-05	0.000220454
MARCKS	ENSG00000277443	MARCKS	protein_coding	myristoylated alanine rich protein kinase C substrate	6	1.35836	6.10552	19.1936	1.18106e-05	0.000224276
BRI3BP	ENSG00000184992	BRI3BP	protein_coding	BRI3 binding protein	12	0.749707	4.95504	19.188	1.18453e-05	0.000224638
GCAT	ENSG00000100116	GCAT	protein_coding	glycine C-acetyltransferase	22	-1.92583	2.41076	19.1795	1.18985e-05	0.000225349
MT2A	ENSG00000125148	MT2A	protein_coding	metallothionein 2A	16	-1.92811	6.65	19.1732	1.19378e-05	0.000225795
ELOVL5	ENSG00000012660	ELOVL5	protein_coding	ELOVL fatty acid elongase 5	6	0.876053	7.34273	19.1482	1.20954e-05	0.000228476
ATP5G3	ENSG00000154518	ATP5G3	protein_coding	ATP synthase, H+ transporting, mitochondrial Fo complex subunit C3 (subunit 9)	2	-0.673205	6.41127	19.1405	1.21438e-05	0.00022878
RCC1	ENSG00000180198	RCC1	protein_coding	regulator of chromosome condensation 1	1	-0.68759	4.66902	19.1378	1.21613e-05	0.00022878
ZNF653	ENSG00000161914	ZNF653	protein_coding	zinc finger protein 653	19	-1.19383	2.91474	19.1356	1.21753e-05	0.00022878
GAPDH	ENSG00000111640	GAPDH	protein_coding	glyceraldehyde-3-phosphate dehydrogenase	12	-1.11824	10.9548	19.1335	1.21887e-05	0.00022878
KLHDC4	ENSG00000104731	KLHDC4	protein_coding	uncharacterized LOC105371397	16	-0.586118	6.00331	19.1306	1.22071e-05	0.00022878
KLHDC4	ENSG00000104731	KLHDC4	protein_coding	kelch domain containing 4	16	-0.586118	6.00331	19.1306	1.22071e-05	0.00022878
MRPL54	ENSG00000183617	MRPL54	protein_coding	mitochondrial ribosomal protein L54	19	-0.963603	4.8312	19.1193	1.22796e-05	0.000229838
HBA1	ENSG00000206172	HBA1	protein_coding	hemoglobin subunit alpha 1	16	-2.93523	8.13247	19.0936	1.24459e-05	0.000232648
CD101	ENSG00000134256	CD101	protein_coding	CD101 molecule	1	1.31432	4.67039	19.0688	1.26091e-05	0.000235391
PAQR4	ENSG00000162073	PAQR4	protein_coding	progestin and adipoQ receptor family member 4	16	-1.06619	3.82974	19.0404	1.27981e-05	0.00023861
MRPL12	ENSG00000262814	MRPL12	protein_coding	mitochondrial ribosomal protein L12	17	-1.64399	2.27866	19.0347	1.28363e-05	0.000239011
CACNA2D3	ENSG00000157445	CACNA2D3	protein_coding	calcium voltage-gated channel auxiliary subunit alpha2delta 3	3	1.91401	2.30473	19.0301	1.2867e-05	0.000239273
TMEM154	ENSG00000170006	TMEM154	protein_coding	transmembrane protein 154	4	1.34307	7.81874	19.0239	1.29088e-05	0.00023974
GOT1	ENSG00000120053	GOT1	protein_coding	glutamic-oxaloacetic transaminase 1	10	-0.614839	4.0306	19.0005	1.30681e-05	0.000242384
GSTO1	ENSG00000148834	GSTO1	protein_coding	glutathione S-transferase omega 1	10	-0.962954	6.37913	18.9768	1.32315e-05	0.000245099
AP003774,1	ENSG00000181908	AP003774,1	lincRNA	uncharacterized LOC100996455	11	1.08234	1.5069	18.9719	1.32661e-05	0.000245422
SLC14A1	ENSG00000141469	SLC14A1	protein_coding	solute carrier family 14 member 1 (Kidd blood group)	18	-2.24405	4.73345	18.9537	1.33931e-05	0.000247285
AC104958,2	ENSG00000272502	AC104958,2	antisense_RNA		8	-0.959363	1.9364	18.9525	1.34012e-05	0.000247285
NUDT3	ENSG00000272325	NUDT3	protein_coding	nudix hydrolase 3	6	0.657316	6.87013	18.9462	1.34457e-05	0.000247788
AL138781,1	ENSG00000260193	AL138781,1	lincRNA		9	-1.1519	0.614819	18.9344	1.35294e-05	0.000249011
MAF1	ENSG00000179632	MAF1	protein_coding	MAF1 homolog, negative regulator of RNA polymerase III	8	-1.18398	7.68359	18.9263	1.35865e-05	0.000249741
JAK1	ENSG00000162434	JAK1	protein_coding	Janus kinase 1	1	0.702729	8.50067	18.9057	1.37344e-05	0.000251824
CDK4	ENSG00000135446	CDK4	protein_coding	cyclin dependent kinase 4	12	-0.655076	5.63088	18.9056	1.37349e-05	0.000251824
CKS1B	ENSG00000173207	CKS1B	protein_coding	CDC28 protein kinase regulatory subunit 1B	1	-1.20805	2.45532	18.8875	1.38659e-05	0.000253584
DSC2	ENSG00000134755	DSC2	protein_coding	desmocollin 2	18	1.91815	4.07162	18.8874	1.38662e-05	0.000253584
TRIM58	ENSG00000162722	TRIM58	protein_coding	tripartite motif containing 58	1	-2.91892	6.1394	18.8746	1.39599e-05	0.000254972
SLC45A3	ENSG00000158715	SLC45A3	protein_coding	solute carrier family 45 member 3	1	1.59566	3.49928	18.8282	1.43036e-05	0.000260919
AL031283,1	ENSG00000228140	AL031283,1	lincRNA		1	1.06112	0.878742	18.8218	1.43519e-05	0.000261467
PDZK1IP1	ENSG00000162366	PDZK1IP1	protein_coding	PDZK1 interacting protein 1	1	-2.80954	6.39795	18.8189	1.43733e-05	0.000261526
UROD	ENSG00000126088	UROD	protein_coding	uroporphyrinogen decarboxylase	1	-0.913071	5.53843	18.8149	1.44035e-05	0.000261743
OSBPL1A	ENSG00000141447	OSBPL1A	protein_coding	oxysterol binding protein like 1A	18	1.1528	2.36177	18.7966	1.45425e-05	0.000263935
PPM1H	ENSG00000111110	PPM1H	protein_coding	protein phosphatase, Mg2+/Mn2+ dependent 1H	12	1.66655	1.32376	18.7785	1.46812e-05	0.00026562
NOTCH2	ENSG00000134250	NOTCH2	protein_coding	notch 2	1	0.941187	7.71627	18.7785	1.46816e-05	0.00026562
UHRF1	ENSG00000276043	UHRF1	protein_coding	ubiquitin like with PHD and ring finger domains 1	19	-1.82258	2.46194	18.7773	1.46909e-05	0.00026562
CTLA4	ENSG00000163599	CTLA4	protein_coding	cytotoxic T-lymphocyte associated protein 4	2	-1.52178	3.79808	18.7698	1.47485e-05	0.000266327
SDC2	ENSG00000169439	SDC2	protein_coding	syndecan 2	8	2.74116	0.559707	18.7548	1.48645e-05	0.000267875
WDFY2	ENSG00000139668	WDFY2	protein_coding	WD repeat and FYVE domain containing 2	13	0.602081	5.90052	18.7539	1.48716e-05	0.000267875
DCAF12	ENSG00000198876	DCAF12	protein_coding	DDB1 and CUL4 associated factor 12	9	-1.90693	8.14481	18.7469	1.49263e-05	0.000268525
TUBA1B	ENSG00000123416	TUBA1B	protein_coding	tubulin alpha 1b	12	-0.947046	8.58619	18.7352	1.50182e-05	0.00026984
NUDT8	ENSG00000167799	NUDT8	protein_coding	nudix hydrolase 8	11	-1.41354	0.577361	18.72	1.51385e-05	0.00027166
XRCC3	ENSG00000126215	XRCC3	protein_coding	X-ray repair cross complementing 3	14	-0.836434	3.72684	18.7115	1.5206e-05	0.000272211
TPST2	ENSG00000128294	TPST2	protein_coding	tyrosylprotein sulfotransferase 2	22	-0.839681	6.93596	18.7114	1.52071e-05	0.000272211
BAZ2B	ENSG00000123636	BAZ2B	protein_coding	bromodomain adjacent to zinc finger domain 2B	2	1.3136	5.02473	18.6609	1.56153e-05	0.000278596
TGFBR2	ENSG00000163513	TGFBR2	protein_coding	transforming growth factor beta receptor 2	3	0.797877	8.17428	18.6608	1.56163e-05	0.000278596
IRF2BP2	ENSG00000168264	IRF2BP2	protein_coding	interferon regulatory factor 2 binding protein 2	1	0.43948	6.63866	18.6601	1.5622e-05	0.000278596
NDUFS8	ENSG00000110717	NDUFS8	protein_coding	NADH:ubiquinone oxidoreductase core subunit S8	11	-1.01694	5.67639	18.6504	1.57011e-05	0.000279659
PGLYRP1	ENSG00000008438	PGLYRP1	protein_coding	peptidoglycan recognition protein 1	19	-2.23008	6.31635	18.6417	1.57735e-05	0.000280601
SHISA7	ENSG00000187902	SHISA7	protein_coding	shisa family member 7	19	-3.14071	-0.0172359	18.636	1.58201e-05	0.00028108
PDZD11	ENSG00000120509	PDZD11	protein_coding	PDZ domain containing 11	X	-0.800269	3.87714	18.6309	1.58626e-05	0.000281487
DHFR	ENSG00000228716	DHFR	protein_coding	dihydrofolate reductase	5	-1.06777	3.69687	18.5892	1.62136e-05	0.000286998
AC123912,4	ENSG00000268555	AC123912,4	lincRNA		19	-2.62832	3.05369	18.5885	1.62199e-05	0.000286998
NDUFA9	ENSG00000139180	NDUFA9	protein_coding	NADH:ubiquinone oxidoreductase subunit A9	12	-0.61603	3.15104	18.5869	1.62331e-05	0.000286998
RAPGEF2	ENSG00000109756	RAPGEF2	protein_coding	Rap guanine nucleotide exchange factor 2	4	0.954422	5.23387	18.5842	1.62561e-05	0.000287052
SLC12A8	ENSG00000221955	SLC12A8	protein_coding	solute carrier family 12 member 8	3	-2.5187	0.025795	18.5722	1.63592e-05	0.000288516
SNRPA	ENSG00000077312	SNRPA	protein_coding	small nuclear ribonucleoprotein polypeptide A	19	-0.859368	6.04723	18.5653	1.64183e-05	0.000289204
GP6	ENSG00000088053	GP6	protein_coding	glycoprotein VI platelet	19	-2.17485	1.97954	18.5603	1.64613e-05	0.000289551
PYM1	ENSG00000170473	PYM1	protein_coding	PYM homolog 1, exon junction complex associated factor	12	-0.7165	4.77133	18.5583	1.64783e-05	0.000289551
CLIC3	ENSG00000169583	CLIC3	protein_coding	chloride intracellular channel 3	9	-1.55851	4.60295	18.5541	1.65154e-05	0.000289847
FSD1	ENSG00000105255	FSD1	protein_coding	fibronectin type III and SPRY domain containing 1	19	-1.29914	1.41265	18.5467	1.65789e-05	0.000290607
DSC1	ENSG00000134765	DSC1	protein_coding	desmocollin 1	18	2.2603	-0.289775	18.5338	1.66914e-05	0.000292221
38200	ENSG00000134698	38200	protein_coding	argonaute 4, RISC catalytic component	1	1.02821	6.77193	18.5262	1.67585e-05	0.000292947
GYPB	ENSG00000250361	GYPB	protein_coding	glycophorin B (MNS blood group)	4	-4.25342	3.40497	18.5245	1.67736e-05	0.000292947
PSMF1	ENSG00000125818	PSMF1	protein_coding	proteasome inhibitor subunit 1	20	-1.30379	8.03063	18.5164	1.68448e-05	0.000293832
ILF2	ENSG00000143621	ILF2	protein_coding	interleukin enhancer binding factor 2	1	-0.491059	6.77698	18.5118	1.68853e-05	0.000294181
BTG1	ENSG00000133639	BTG1	protein_coding	BTG anti-proliferation factor 1	12	0.675683	8.8195	18.509	1.69107e-05	0.000294267
AC007342,4	ENSG00000261804	AC007342,4	lincRNA	uncharacterized LOC102723373	16	1.46525	1.40491	18.4582	1.73675e-05	0.000301849
SLC27A2	ENSG00000140284	SLC27A2	protein_coding	solute carrier family 27 member 2	15	-1.96804	1.82468	18.448	1.74607e-05	0.000303103
PPP2R5B	ENSG00000068971	PPP2R5B	protein_coding	protein phosphatase 2 regulatory subunit B'beta	11	-1.11888	5.62347	18.4427	1.7509e-05	0.000303574
IGFBP2	ENSG00000115457	IGFBP2	protein_coding	insulin like growth factor binding protein 2	2	-3.49338	0.0843476	18.4272	1.76519e-05	0.000305683
LRMP	ENSG00000118308	LRMP	protein_coding	lymphoid restricted membrane protein	12	0.831208	6.91021	18.409	1.78216e-05	0.00030825
TSPAN9	ENSG00000011105	TSPAN9	protein_coding	tetraspanin 9	12	-2.02243	2.87094	18.4061	1.7849e-05	0.000308352
AC137767,1	ENSG00000256092	AC137767,1	lincRNA		12	-1.27029	0.326674	18.3928	1.79736e-05	0.000310131
KHDC1	ENSG00000135314	KHDC1	protein_coding	KH domain containing 1	6	-1.20148	0.212666	18.3743	1.81494e-05	0.000312788
PELI1	ENSG00000197329	PELI1	protein_coding	pellino E3 ubiquitin protein ligase 1	2	1.36504	6.47546	18.3691	1.81985e-05	0.000313259
DPP3	ENSG00000254986	DPP3	protein_coding	dipeptidyl peptidase 3	11	-0.805872	5.1108	18.3655	1.82326e-05	0.00031347
TOPORS	ENSG00000197579	TOPORS	protein_coding	TOP1 binding arginine/serine rich protein	9	0.942211	4.87763	18.3419	1.84607e-05	0.000317011
COMMD1	ENSG00000173163	COMMD1	protein_coding	copper metabolism domain containing 1	2	-0.794605	3.64725	18.3239	1.86355e-05	0.000319631
PSMC3	ENSG00000165916	PSMC3	protein_coding	proteasome 26S subunit, ATPase 3	11	-0.893708	6.06466	18.3117	1.87553e-05	0.000321051
DACH1	ENSG00000276644	DACH1	protein_coding	dachshund family transcription factor 1	13	1.90468	1.55289	18.3109	1.8763e-05	0.000321051
APOO	ENSG00000184831	APOO	protein_coding	apolipoprotein O	X	-0.988352	2.00487	18.3057	1.88139e-05	0.000321538
PPIB	ENSG00000166794	PPIB	protein_coding	peptidylprolyl isomerase B	15	-0.902223	8.2906	18.2567	1.93045e-05	0.000329531
LIG1	ENSG00000105486	LIG1	protein_coding	DNA ligase 1	19	-0.644968	5.41481	18.2368	1.95077e-05	0.000332514
KIF4A	ENSG00000090889	KIF4A	protein_coding	kinesin family member 4A	X	-2.327	1.73653	18.235	1.95256e-05	0.000332514
ST8SIA4	ENSG00000113532	ST8SIA4	protein_coding	ST8 alpha-N-acetyl-neuraminide alpha-2,8-sialyltransferase 4	5	1.12063	6.15791	18.2267	1.96107e-05	0.000333179
AC116347,1	ENSG00000238000	AC116347,1	processed_pseudogene		5	-2.29801	2.21715	18.2253	1.96258e-05	0.000333179
SLC25A19	ENSG00000125454	SLC25A19	protein_coding	solute carrier family 25 member 19	17	-0.662713	3.99724	18.2244	1.96343e-05	0.000333179
PLXNB3	ENSG00000198753	PLXNB3	protein_coding	plexin B3	X	-2.64812	-0.333565	18.2042	1.98436e-05	0.000336334
RETN	ENSG00000104918	RETN	protein_coding	resistin	19	-3.1261	4.38547	18.201	1.98777e-05	0.000336419
NDUFB9	ENSG00000147684	NDUFB9	protein_coding	NADH:ubiquinone oxidoreductase subunit B9	8	-1.01824	6.27257	18.1993	1.98955e-05	0.000336419
PMS2P1	ENSG00000078319	PMS2P1	unprocessed_pseudogene		7	-0.598428	3.21135	18.1834	2.0062e-05	0.000338835
OPTN	ENSG00000123240	OPTN	protein_coding	optineurin	10	-1.30449	7.16822	18.1687	2.02176e-05	0.000341063
CNPPD1	ENSG00000115649	CNPPD1	protein_coding	cyclin Pas1/PHO80 domain containing 1	2	-1.49692	7.95344	18.1533	2.03811e-05	0.000343416
DNAJB2	ENSG00000135924	DNAJB2	protein_coding	DnaJ heat shock protein family (Hsp40) member B2	2	-1.10191	6.79894	18.1465	2.04546e-05	0.000344252
BCL2L14	ENSG00000121380	BCL2L14	protein_coding	BCL2 like 14	12	-2.19543	0.0318623	18.1123	2.0825e-05	0.000349835
MIR503HG	ENSG00000223749	MIR503HG	lincRNA	MIR503 host gene	X	-1.53967	0.33114	18.1114	2.08351e-05	0.000349835
SLC12A6	ENSG00000140199	SLC12A6	protein_coding	solute carrier family 12 member 6	15	0.964401	7.2236	18.0974	2.09893e-05	0.000351626
PHF19	ENSG00000119403	PHF19	protein_coding	PHD finger protein 19	9	-0.663462	6.08199	18.0972	2.09908e-05	0.000351626
CIZ1	ENSG00000148337	CIZ1	protein_coding	CDKN1A interacting zinc finger protein 1	9	-0.832015	6.83561	18.0874	2.10994e-05	0.000353034
POP7	ENSG00000172336	POP7	protein_coding	POP7 homolog, ribonuclease P/MRP subunit	7	-0.978788	4.03408	18.085	2.11262e-05	0.00035307
MXI1	ENSG00000119950	MXI1	protein_coding	MAX interactor 1, dimerization protein	10	-1.80867	6.40989	18.0477	2.15444e-05	0.000359642
MRTO4	ENSG00000053372	MRTO4	protein_coding	MRT4 homolog, ribosome maturation factor	1	-0.769435	4.39465	18.0377	2.16576e-05	0.000361111
TUBB	ENSG00000196230	TUBB	protein_coding	tubulin beta class I	6	-0.750753	8.66751	18.019	2.18708e-05	0.000363825
FN3K	ENSG00000167363	FN3K	protein_coding	fructosamine 3 kinase	17	-1.45983	0.904412	18.019	2.18711e-05	0.000363825
KCNN3	ENSG00000143603	KCNN3	protein_coding	potassium calcium-activated channel subfamily N member 3	1	-2.14109	0.0964586	18.016	2.19056e-05	0.000363977
PTPA	ENSG00000119383	PTPA	protein_coding	protein phosphatase 2 phosphatase activator	9	-0.982598	7.07658	18.0072	2.20068e-05	0.000365237
CD38	ENSG00000004468	CD38	protein_coding	CD38 molecule	4	-1.71218	6.06218	17.9975	2.21193e-05	0.000366679
LINC02384	ENSG00000251301	LINC02384	lincRNA		12	-1.60834	3.27666	17.9942	2.21575e-05	0.000366889
LMNB2	ENSG00000176619	LMNB2	protein_coding	lamin B2	19	-0.852357	5.10144	17.9709	2.24305e-05	0.000370982
ADIPOR1	ENSG00000159346	ADIPOR1	protein_coding	adiponectin receptor 1	1	-2.05834	9.82698	17.967	2.24769e-05	0.000371321
TXNDC11	ENSG00000153066	TXNDC11	protein_coding	thioredoxin domain containing 11	16	-0.53419	6.03013	17.9466	2.27193e-05	0.000374894
SIRPG	ENSG00000089012	SIRPG	protein_coding	signal regulatory protein gamma	20	-0.875289	5.87784	17.9293	2.29266e-05	0.000377881
TRUB2	ENSG00000167112	TRUB2	protein_coding	TruB pseudouridine synthase family member 2	9	-0.552934	4.33151	17.9106	2.31532e-05	0.000381178
KLF7	ENSG00000118263	KLF7	protein_coding	Kruppel like factor 7	2	1.01471	5.60423	17.9056	2.32141e-05	0.000381742
CORO6	ENSG00000167549	CORO6	protein_coding	coronin 6	17	1.17635	1.29382	17.8884	2.3424e-05	0.000384483
PLXNA2	ENSG00000076356	PLXNA2	protein_coding	plexin A2	1	1.40922	2.57316	17.887	2.34412e-05	0.000384483
NEK6	ENSG00000119408	NEK6	protein_coding	NIMA related kinase 6	9	0.755521	4.84926	17.8854	2.3461e-05	0.000384483
RFC4	ENSG00000163918	RFC4	protein_coding	replication factor C subunit 4	3	-0.932892	3.33994	17.8725	2.36208e-05	0.00038666
ABALON	ENSG00000281376	ABALON	antisense_RNA	apoptotic BCL2L1-antisense long non-coding RNA	20	-2.90221	0.800262	17.8545	2.38453e-05	0.00038989
FAM129A	ENSG00000135842	FAM129A	protein_coding	family with sequence similarity 129 member A	1	1.40651	8.18026	17.8492	2.39118e-05	0.000390532
MTFP1	ENSG00000242114	MTFP1	protein_coding	mitochondrial fission process 1	22	-1.69818	0.761572	17.846	2.39526e-05	0.000390755
NDUFA2	ENSG00000131495	NDUFA2	protein_coding	NADH:ubiquinone oxidoreductase subunit A2	5	-0.830329	5.36259	17.8419	2.40042e-05	0.000391151
DTL	ENSG00000143476	DTL	protein_coding	denticleless E3 ubiquitin protein ligase homolog	1	-2.14309	2.30728	17.838	2.40525e-05	0.000391494
NIN	ENSG00000100503	NIN	protein_coding	ninein	14	0.73941	7.05379	17.8245	2.42239e-05	0.00039373
PARK7	ENSG00000116288	PARK7	protein_coding	Parkinsonism associated deglycase	1	-0.659039	6.52289	17.8229	2.42447e-05	0.00039373
SGIP1	ENSG00000118473	SGIP1	protein_coding	SH3 domain GRB2 like endophilin interacting protein 1	1	-3.6048	0.764463	17.8183	2.43029e-05	0.000394168
LPCAT2	ENSG00000087253	LPCAT2	protein_coding	lysophosphatidylcholine acyltransferase 2	16	1.08573	6.24104	17.8165	2.43266e-05	0.000394168
GGH	ENSG00000137563	GGH	protein_coding	gamma-glutamyl hydrolase	8	-1.36504	1.79941	17.8035	2.44929e-05	0.000396416
ANO7L1	ENSG00000237276	ANO7L1	transcribed_unprocessed_pseudogene		1	-2.02442	0.962704	17.7958	2.45923e-05	0.000397575
SREBF2	ENSG00000198911	SREBF2	protein_coding	sterol regulatory element binding transcription factor 2	22	-0.570861	6.88223	17.7932	2.46264e-05	0.000397678
PPP3CA	ENSG00000138814	PPP3CA	protein_coding	protein phosphatase 3 catalytic subunit alpha	4	0.926862	5.20586	17.7668	2.49696e-05	0.000402768
ACAT2	ENSG00000120437	ACAT2	protein_coding	acetyl-CoA acetyltransferase 2	6	-0.606077	4.25939	17.763	2.50198e-05	0.000403125
GCSAML	ENSG00000169224	GCSAML	protein_coding	germinal center associated signaling and motility like	1	1.85805	1.05932	17.7446	2.5263e-05	0.000406588
SPTA1	ENSG00000163554	SPTA1	protein_coding	spectrin alpha, erythrocytic 1	1	-2.63074	1.64051	17.7284	2.54791e-05	0.000408748
ECE2	ENSG00000145194	ECE2	protein_coding	EEF1AKMT4-ECE2 readthrough	3	-0.960374	2.2407	17.726	2.55111e-05	0.000408748
ECE2	ENSG00000145194	ECE2	protein_coding	EEF1A lysine methyltransferase 4	3	-0.960374	2.2407	17.726	2.55111e-05	0.000408748
ECE2	ENSG00000145194	ECE2	protein_coding	endothelin converting enzyme 2	3	-0.960374	2.2407	17.726	2.55111e-05	0.000408748
GTF3A	ENSG00000122034	GTF3A	protein_coding	general transcription factor IIIA	13	-0.546897	6.88398	17.7227	2.55557e-05	0.000409005
PRF1	ENSG00000180644	PRF1	protein_coding	perforin 1	10	-1.25562	8.9419	17.691	2.59859e-05	0.000415242
RPA3	ENSG00000106399	RPA3	protein_coding	replication protein A3	7	-0.847441	3.51543	17.6897	2.60033e-05	0.000415242
PQLC1	ENSG00000122490	PQLC1	protein_coding	PQ loop repeat containing 1	18	-1.30614	6.65288	17.6754	2.61991e-05	0.000417905
MCM4	ENSG00000104738	MCM4	protein_coding	minichromosome maintenance complex component 4	8	-1.40601	4.49092	17.6588	2.64289e-05	0.000421102
ZDHHC16	ENSG00000171307	ZDHHC16	protein_coding	zinc finger DHHC-type containing 16	10	-0.566337	4.63649	17.65	2.65522e-05	0.000422543
AP3B2	ENSG00000103723	AP3B2	protein_coding	adaptor related protein complex 3 beta 2 subunit	15	-4.91562	1.6902	17.6481	2.65782e-05	0.000422543
CA3-AS1	ENSG00000253549	CA3-AS1	antisense_RNA	CA3 antisense RNA 1	8	-3.09413	0.281592	17.6392	2.67023e-05	0.000423888
SNX8	ENSG00000106266	SNX8	protein_coding	sorting nexin 8	7	-0.878777	4.55195	17.6378	2.67218e-05	0.000423888
P2RX5-TAX1BP3	ENSG00000257950	P2RX5-TAX1BP3	protein_coding		17	-1.15482	1.10475	17.6076	2.71503e-05	0.000430145
AGBL5	ENSG00000084693	AGBL5	protein_coding	ATP/GTP binding protein like 5	2	-0.733136	3.62846	17.6045	2.71937e-05	0.000430145
PCSK6	ENSG00000140479	PCSK6	protein_coding	proprotein convertase subtilisin/kexin type 6	15	-1.77541	2.95471	17.6037	2.72062e-05	0.000430145
CD8A	ENSG00000153563	CD8A	protein_coding	CD8a molecule	2	-1.075	8.10124	17.6015	2.72379e-05	0.000430173
WDR91	ENSG00000105875	WDR91	protein_coding	WD repeat domain 91	7	0.611091	5.00661	17.5907	2.73923e-05	0.000431927
SLC25A35	ENSG00000125434	SLC25A35	protein_coding	solute carrier family 25 member 35	17	-0.655677	3.36525	17.5895	2.74091e-05	0.000431927
GINS4	ENSG00000147536	GINS4	protein_coding	GINS complex subunit 4	8	-1.06952	1.89706	17.5864	2.74551e-05	0.000432177
AP2S1	ENSG00000042753	AP2S1	protein_coding	adaptor related protein complex 2 sigma 1 subunit	19	-1.28637	6.66039	17.5831	2.75018e-05	0.000432439
CRK	ENSG00000167193	CRK	protein_coding	CRK proto-oncogene, adaptor protein	17	0.66133	5.02653	17.5806	2.75387e-05	0.000432544
CENPX	ENSG00000169689	CENPX	protein_coding	centromere protein X	17	-0.929639	4.20018	17.5782	2.75732e-05	0.000432613
AHCYL2	ENSG00000158467	AHCYL2	protein_coding	adenosylhomocysteinase like 2	7	0.64532	4.22844	17.576	2.76046e-05	0.000432632
COX6B1	ENSG00000126267	COX6B1	protein_coding	cytochrome c oxidase subunit 6B1	19	-1.0519	7.33931	17.5678	2.77247e-05	0.000434042
BYSL	ENSG00000112578	BYSL	protein_coding	bystin like	6	-0.782539	3.46084	17.5564	2.78905e-05	0.000435531
PTRHD1	ENSG00000184924	PTRHD1	protein_coding	peptidyl-tRNA hydrolase domain containing 1	2	-0.810629	3.53401	17.5554	2.79052e-05	0.000435531
NAA38	ENSG00000183011	NAA38	protein_coding	N(alpha)-acetyltransferase 38, NatC auxiliary subunit	17	-1.05622	4.64535	17.555	2.79109e-05	0.000435531
ATP2B1	ENSG00000070961	ATP2B1	protein_coding	ATPase plasma membrane Ca2+ transporting 1	12	1.14016	5.97866	17.5504	2.79799e-05	0.000436134
TMIGD3	ENSG00000121933	TMIGD3	protein_coding	transmembrane and immunoglobulin domain containing 3	1	2.1139	0.345476	17.5381	2.81615e-05	0.000438488
THBD	ENSG00000178726	THBD	protein_coding	thrombomodulin	20	1.93726	4.63718	17.5291	2.82938e-05	0.000440071
STRADB	ENSG00000082146	STRADB	protein_coding	STE20-related kinase adaptor beta	2	-2.43743	7.68843	17.5225	2.83931e-05	0.000441137
IGLV2-5	ENSG00000253234	IGLV2-5	IG_V_pseudogene		22	-1.6771	0.426798	17.501	2.87155e-05	0.000445664
BRSK1	ENSG00000160469	BRSK1	protein_coding	BR serine/threonine kinase 1	19	-0.935299	0.639666	17.4957	2.87952e-05	0.00044642
ZBTB18	ENSG00000179456	ZBTB18	protein_coding	zinc finger and BTB domain containing 18	1	1.13743	6.41267	17.4909	2.88691e-05	0.000447082
CD163	ENSG00000177575	CD163	protein_coding	CD163 molecule	12	1.22419	5.02622	17.4533	2.94446e-05	0.000455384
DEFA4	ENSG00000164821	DEFA4	protein_coding	defensin alpha 4	8	-3.67459	3.96865	17.4518	2.94686e-05	0.000455384
IGLV3-21	ENSG00000211662	IGLV3-21	IG_V_gene		22	-2.42321	6.19565	17.4484	2.9521e-05	0.000455434
CDCA2	ENSG00000184661	CDCA2	protein_coding	cell division cycle associated 2	8	-2.3869	1.30568	17.4475	2.95353e-05	0.000455434
ELOVL3	ENSG00000119915	ELOVL3	protein_coding	ELOVL fatty acid elongase 3	10	-1.91603	0.372882	17.441	2.96365e-05	0.000456504
ERAL1	ENSG00000132591	ERAL1	protein_coding	Era like 12S mitochondrial rRNA chaperone 1	17	-0.735901	5.21642	17.4327	2.97665e-05	0.000458014
ABHD2	ENSG00000140526	ABHD2	protein_coding	abhydrolase domain containing 2	15	0.989658	7.83932	17.4216	2.99401e-05	0.000460165
HAVCR2	ENSG00000135077	HAVCR2	protein_coding	hepatitis A virus cellular receptor 2	5	-1.27047	5.43397	17.4189	2.99837e-05	0.000460165
YIPF2	ENSG00000130733	YIPF2	protein_coding	Yip1 domain family member 2	19	-0.875266	4.64021	17.4177	3.00024e-05	0.000460165
RGS6	ENSG00000182732	RGS6	protein_coding	regulator of G protein signaling 6	14	-1.64538	1.99725	17.392	3.04109e-05	0.000465933
CD93	ENSG00000125810	CD93	protein_coding	CD93 molecule	20	1.37874	7.36717	17.3749	3.06849e-05	0.00046963
PSMD8	ENSG00000099341	PSMD8	protein_coding	proteasome 26S subunit, non-ATPase 8	19	-0.822171	7.01175	17.3713	3.07428e-05	0.000470015
IFIT1B	ENSG00000204010	IFIT1B	protein_coding	interferon induced protein with tetratricopeptide repeats 1B	10	-3.68368	5.24913	17.3559	3.09937e-05	0.000473007
METTL7B	ENSG00000170439	METTL7B	protein_coding	methyltransferase like 7B	12	-4.32523	1.55312	17.3552	3.10044e-05	0.000473007
FAHD1	ENSG00000180185	FAHD1	protein_coding	fumarylacetoacetate hydrolase domain containing 1	16	-0.723707	3.21379	17.3457	3.11602e-05	0.000474879
BTF3	ENSG00000145741	BTF3	protein_coding	basic transcription factor 3	5	-0.844443	8.33261	17.3284	3.14453e-05	0.000478715
CISD2	ENSG00000145354	CISD2	protein_coding	CDGSH iron sulfur domain 2	4	-1.54949	4.1321	17.3234	3.15281e-05	0.00047928
FKBP1B	ENSG00000119782	FKBP1B	protein_coding	FK506 binding protein 1B	2	-1.98787	0.786594	17.3221	3.15491e-05	0.00047928
DENND2D	ENSG00000162777	DENND2D	protein_coding	DENN domain containing 2D	1	-0.600394	7.86041	17.3067	3.18059e-05	0.000481987
AMPD3	ENSG00000133805	AMPD3	protein_coding	adenosine monophosphate deaminase 3	11	0.83999	5.62531	17.3062	3.18145e-05	0.000481987
UQCC2	ENSG00000137288	UQCC2	protein_coding	ubiquinol-cytochrome c reductase complex assembly factor 2	6	-0.701116	4.38705	17.3054	3.1828e-05	0.000481987
FAM96B	ENSG00000166595	FAM96B	protein_coding	family with sequence similarity 96 member B	16	-0.726872	5.43134	17.2937	3.20249e-05	0.000484456
ITGB5	ENSG00000082781	ITGB5	protein_coding	integrin subunit beta 5	3	-1.93715	4.07805	17.2732	3.23726e-05	0.000489201
TOMM22	ENSG00000100216	TOMM22	protein_coding	translocase of outer mitochondrial membrane 22	22	-0.592463	5.5525	17.2707	3.24149e-05	0.000489325
ENDOD1	ENSG00000149218	ENDOD1	protein_coding	endonuclease domain containing 1	11	-0.846131	4.43806	17.258	3.2632e-05	0.000492084
OLR1	ENSG00000173391	OLR1	protein_coding	oxidized low density lipoprotein receptor 1	12	-3.13805	0.916853	17.2536	3.27076e-05	0.000492707
FAAH	ENSG00000117480	FAAH	protein_coding	fatty acid amide hydrolase	1	1.25306	3.64053	17.2483	3.2799e-05	0.000493567
INSL3	ENSG00000248099	INSL3	protein_coding	insulin like 3	19	-1.46187	2.16405	17.2441	3.28717e-05	0.000494143
SHCBP1	ENSG00000171241	SHCBP1	protein_coding	SHC binding and spindle associated 1	16	-1.64866	2.22293	17.2417	3.29131e-05	0.000494247
GAS6	ENSG00000183087	GAS6	protein_coding	growth arrest specific 6	13	-1.23501	3.75025	17.2266	3.31763e-05	0.000497679
AC104561,3	ENSG00000253986	AC104561,3	lincRNA		8	-2.79318	-0.0898925	17.2213	3.32685e-05	0.000498541
AC098613,1	ENSG00000223552	AC098613,1	antisense_RNA		3	-2.07001	0.674604	17.2146	3.33858e-05	0.000499777
TOGARAM2	ENSG00000189350	TOGARAM2	protein_coding	TOG array regulator of axonemal microtubules 2	2	-1.34429	3.58729	17.1994	3.36534e-05	0.000503259
PRNP	ENSG00000171867	PRNP	protein_coding	prion protein	20	0.676864	5.57431	17.1915	3.3794e-05	0.000504836
IBA57	ENSG00000181873	IBA57	protein_coding	IBA57 homolog, iron-sulfur cluster assembly	1	-1.11864	3.9697	17.1838	3.39313e-05	0.000506359
GNG11	ENSG00000127920	GNG11	protein_coding	G protein subunit gamma 11	7	-1.61821	4.32856	17.1789	3.40186e-05	0.000506956
DTX3	ENSG00000178498	DTX3	protein_coding	deltex E3 ubiquitin ligase 3	12	-0.56701	4.47623	17.1752	3.40849e-05	0.000506956
SOX6	ENSG00000110693	SOX6	protein_coding	SRY-box 6	11	-2.79665	0.344621	17.1745	3.4099e-05	0.000506956
RCOR1	ENSG00000089902	RCOR1	protein_coding	REST corepressor 1	14	0.789588	5.84373	17.1722	3.41393e-05	0.000506956
MRPS18A	ENSG00000096080	MRPS18A	protein_coding	mitochondrial ribosomal protein S18A	6	-0.820275	4.71131	17.1717	3.41479e-05	0.000506956
RPS11	ENSG00000142534	RPS11	protein_coding	ribosomal protein S11	19	-0.759007	10.3745	17.1546	3.4458e-05	0.000510605
ABAT	ENSG00000183044	ABAT	protein_coding	4-aminobutyrate aminotransferase	16	0.855436	4.76768	17.1534	3.44796e-05	0.000510605
SSSCA1	ENSG00000173465	SSSCA1	protein_coding	Sjogren syndrome/scleroderma autoantigen 1	11	-0.95588	4.09657	17.1522	3.45004e-05	0.000510605
CD9	ENSG00000010278	CD9	protein_coding	CD9 molecule	12	1.73682	5.02441	17.1474	3.45885e-05	0.000511099
DHCR7	ENSG00000172893	DHCR7	protein_coding	7-dehydrocholesterol reductase	11	-0.831815	3.25199	17.1465	3.46049e-05	0.000511099
C19orf53	ENSG00000104979	C19orf53	protein_coding	chromosome 19 open reading frame 53	19	-0.793029	5.67919	17.1435	3.46586e-05	0.000511366
CRELD2	ENSG00000184164	CRELD2	protein_coding	cysteine rich with EGF like domains 2	22	-0.753284	4.95659	17.1376	3.47665e-05	0.000512224
DDX49	ENSG00000105671	DDX49	protein_coding	DEAD-box helicase 49	19	-0.846127	5.69433	17.1365	3.47881e-05	0.000512224
TFCP2L1	ENSG00000115112	TFCP2L1	protein_coding	transcription factor CP2 like 1	2	1.74619	0.532755	17.1341	3.48322e-05	0.000512347
PHF20	ENSG00000025293	PHF20	protein_coding	PHD finger protein 20	20	0.672371	5.72449	17.132	3.48693e-05	0.000512368
CYC1	ENSG00000179091	CYC1	protein_coding	cytochrome c1	8	-0.867046	6.22124	17.1136	3.52096e-05	0.000516839
DESI1	ENSG00000100418	DESI1	protein_coding	desumoylating isopeptidase 1	22	-0.703212	6.07816	17.11	3.52759e-05	0.000517284
CD1E	ENSG00000158488	CD1E	protein_coding	CD1e molecule	1	1.96622	0.0215333	17.1072	3.5328e-05	0.000517519
UFD1	ENSG00000070010	UFD1	protein_coding	ubiquitin recognition factor in ER associated degradation 1	22	-0.494841	5.86388	17.0871	3.57045e-05	0.000522502
ZSCAN16-AS1	ENSG00000269293	ZSCAN16-AS1	antisense_RNA	ZSCAN16 antisense RNA 1	6	-0.806773	2.30609	17.085	3.57434e-05	0.000522538
SPOCD1	ENSG00000134668	SPOCD1	protein_coding	SPOC domain containing 1	1	-2.1232	2.89223	17.073	3.5971e-05	0.00052513
SMIM10L2A	ENSG00000178947	SMIM10L2A	protein_coding	small integral membrane protein 10 like 2A	X	1.53571	0.276135	17.0717	3.59938e-05	0.00052513
MCM10	ENSG00000065328	MCM10	protein_coding	minichromosome maintenance 10 replication initiation factor	10	-2.43144	1.59811	17.0678	3.60691e-05	0.000525693
PTPN7	ENSG00000143851	PTPN7	protein_coding	protein tyrosine phosphatase, non-receptor type 7	1	-0.69385	6.91507	17.063	3.61606e-05	0.000526492
LRRC8A	ENSG00000136802	LRRC8A	protein_coding	leucine rich repeat containing 8 VRAC subunit A	9	-0.600548	5.46107	17.0528	3.63544e-05	0.000528778
NDUFB7	ENSG00000099795	NDUFB7	protein_coding	NADH:ubiquinone oxidoreductase subunit B7	19	-1.09074	5.65573	17.0427	3.65493e-05	0.000531075
STMP1	ENSG00000243317	STMP1	protein_coding	short transmembrane mitochondrial protein 1	7	-1.66962	6.2884	17.0281	3.68303e-05	0.000534616
RHAG	ENSG00000112077	RHAG	protein_coding	Rh-associated glycoprotein	6	-4.10976	0.617262	17.0246	3.68977e-05	0.000535054
TGFBI	ENSG00000120708	TGFBI	protein_coding	transforming growth factor beta induced	5	1.21178	7.14656	17.0186	3.70148e-05	0.000536211
ZBTB34	ENSG00000177125	ZBTB34	protein_coding	zinc finger and BTB domain containing 34	9	1.04401	5.51241	17.0151	3.70838e-05	0.000536668
DSTYK	ENSG00000133059	DSTYK	protein_coding	dual serine/threonine and tyrosine protein kinase	1	0.5733	4.38645	16.9867	3.76419e-05	0.000544197
SSH2	ENSG00000141298	SSH2	protein_coding	slingshot protein phosphatase 2	17	0.922453	8.10463	16.9845	3.76853e-05	0.000544276
LGALS3	ENSG00000131981	LGALS3	protein_coding	galectin 3	14	-1.9728	7.54067	16.9656	3.8063e-05	0.000549178
GSE1	ENSG00000131149	GSE1	protein_coding	Gse1 coiled-coil protein	16	0.643725	5.88274	16.9513	3.83519e-05	0.00055251
ASCC2	ENSG00000100325	ASCC2	protein_coding	activating signal cointegrator 1 complex subunit 2	22	-1.64282	8.1136	16.948	3.84175e-05	0.00055251
NDUFA3	ENSG00000170906	NDUFA3	protein_coding	NADH:ubiquinone oxidoreductase subunit A3	19	-1.10614	5.86826	16.9473	3.84324e-05	0.00055251
PDK4	ENSG00000004799	PDK4	protein_coding	pyruvate dehydrogenase kinase 4	7	1.98218	3.70429	16.9465	3.84478e-05	0.00055251
BTG2	ENSG00000159388	BTG2	protein_coding	BTG anti-proliferation factor 2	1	0.645826	7.93643	16.9404	3.85722e-05	0.00055337
MIR9-3HG	ENSG00000255571	MIR9-3HG	lincRNA	MIR9-3 host gene	15	-1.08509	2.76744	16.9398	3.85848e-05	0.00055337
NDUFB11	ENSG00000147123	NDUFB11	protein_coding	NADH:ubiquinone oxidoreductase subunit B11	X	-1.0102	6.39128	16.9334	3.87139e-05	0.000554668
ADAT3	ENSG00000213638	ADAT3	protein_coding	adenosine deaminase, tRNA specific 3	19	-1.51756	2.04523	16.9308	3.87664e-05	0.000554866
RAB6B	ENSG00000154917	RAB6B	protein_coding	RAB6B, member RAS oncogene family	3	-2.40048	1.7936	16.918	3.90302e-05	0.000558085
CSTF2	ENSG00000101811	CSTF2	protein_coding	cleavage stimulation factor subunit 2	X	-0.632765	3.88611	16.9159	3.90739e-05	0.000558153
SLA2	ENSG00000101082	SLA2	protein_coding	Src like adaptor 2	20	-0.773851	5.98186	16.8985	3.94324e-05	0.000562716
PDPK1	ENSG00000140992	PDPK1	protein_coding	3-phosphoinositide dependent protein kinase 1	16	0.7193	5.90489	16.8951	3.95041e-05	0.000563114
BOP1	ENSG00000261236	BOP1	protein_coding	block of proliferation 1	8	-0.905805	5.33886	16.8934	3.95388e-05	0.000563114
RNASEL	ENSG00000135828	RNASEL	protein_coding	ribonuclease L	1	0.708442	5.72045	16.8868	3.96756e-05	0.000563979
NHS	ENSG00000188158	NHS	protein_coding	NHS actin remodeling regulator	X	1.63764	1.60271	16.8859	3.96964e-05	0.000563979
DLGAP5	ENSG00000126787	DLGAP5	protein_coding	DLG associated protein 5	14	-2.47153	2.04368	16.8848	3.97174e-05	0.000563979
TARBP2	ENSG00000139546	TARBP2	protein_coding	TARBP2, RISC loading complex RNA binding subunit	12	-0.658731	4.62068	16.8699	4.00309e-05	0.00056787
HIST1H2BD	ENSG00000158373	HIST1H2BD	protein_coding	histone cluster 1 H2B family member d	6	-1.49434	3.92895	16.8623	4.01915e-05	0.000569584
ASNA1	ENSG00000198356	ASNA1	protein_coding	arsA arsenite transporter, ATP-binding, homolog 1 (bacterial)	19	-0.903903	6.33064	16.8578	4.02868e-05	0.000570373
TBC1D14	ENSG00000132405	TBC1D14	protein_coding	TBC1 domain family member 14	4	0.757297	7.11376	16.8468	4.0521e-05	0.000573123
AC007342,5	ENSG00000262714	AC007342,5	lincRNA		16	1.4984	2.21197	16.8308	4.08654e-05	0.000577424
COQ8A	ENSG00000163050	COQ8A	protein_coding	coenzyme Q8A	1	0.811003	6.11253	16.8121	4.127e-05	0.000582395
KCNH2	ENSG00000055118	KCNH2	protein_coding	potassium voltage-gated channel subfamily H member 2	7	-1.74564	3.04186	16.8108	4.12983e-05	0.000582395
MRPL58	ENSG00000167862	MRPL58	protein_coding	mitochondrial ribosomal protein L58	17	-0.724112	3.78047	16.7885	4.17867e-05	0.000588704
HSPA7	ENSG00000225217	HSPA7	unprocessed_pseudogene		1	1.48431	5.44486	16.7756	4.20711e-05	0.000592129
MVD	ENSG00000167508	MVD	protein_coding	mevalonate diphosphate decarboxylase	16	-1.0872	5.29049	16.7692	4.22125e-05	0.000593539
C19orf12	ENSG00000131943	C19orf12	protein_coding	chromosome 19 open reading frame 12	19	-0.608804	5.25047	16.7252	4.32026e-05	0.000606865
GDPGP1	ENSG00000183208	GDPGP1	protein_coding	GDP-D-glucose phosphorylase 1	15	-0.66566	2.44183	16.7216	4.32854e-05	0.000607435
CARM1	ENSG00000142453	CARM1	protein_coding	coactivator associated arginine methyltransferase 1	19	-1.42279	6.52666	16.7132	4.34763e-05	0.000609273
ARHGEF12	ENSG00000196914	ARHGEF12	protein_coding	Rho guanine nucleotide exchange factor 12	11	-1.49183	4.54492	16.7122	4.35013e-05	0.000609273
TMPRSS3	ENSG00000160183	TMPRSS3	protein_coding	transmembrane protease, serine 3	21	-1.39428	1.56521	16.7043	4.36808e-05	0.000610645
PDE4B	ENSG00000184588	PDE4B	protein_coding	phosphodiesterase 4B	1	0.830132	6.08796	16.7028	4.37157e-05	0.000610645
CRLF3	ENSG00000176390	CRLF3	protein_coding	cytokine receptor like factor 3	17	0.768106	6.49152	16.7023	4.37269e-05	0.000610645
ARHGEF40	ENSG00000165801	ARHGEF40	protein_coding	Rho guanine nucleotide exchange factor 40	14	1.85388	6.43971	16.6981	4.38259e-05	0.000611433
IMPACT	ENSG00000154059	IMPACT	protein_coding	impact RWD domain protein	18	0.726371	3.40207	16.6871	4.40808e-05	0.000614392
C2orf88	ENSG00000187699	C2orf88	protein_coding	chromosome 2 open reading frame 88	2	-1.55806	3.65926	16.6506	4.49365e-05	0.000625711
MRPS11	ENSG00000181991	MRPS11	protein_coding	mitochondrial ribosomal protein S11	15	-0.548034	4.60338	16.6353	4.53002e-05	0.000630062
CYSLTR1	ENSG00000173198	CYSLTR1	protein_coding	cysteinyl leukotriene receptor 1	X	1.28862	4.31935	16.6338	4.53367e-05	0.000630062
NCDN	ENSG00000020129	NCDN	protein_coding	neurochondrin	1	-0.626845	4.95422	16.6318	4.53832e-05	0.000630097
TSPAN2	ENSG00000134198	TSPAN2	protein_coding	tetraspanin 2	1	1.11281	4.45544	16.6132	4.583e-05	0.000635687
TCF3	ENSG00000071564	TCF3	protein_coding	transcription factor 3	19	-0.723773	6.87251	16.6064	4.59945e-05	0.000637352
CARHSP1	ENSG00000153048	CARHSP1	protein_coding	calcium regulated heat stable protein 1	16	-0.983661	5.97764	16.6044	4.60433e-05	0.000637413
RMDN3	ENSG00000137824	RMDN3	protein_coding	regulator of microtubule dynamics 3	15	-0.564167	4.79572	16.5991	4.6174e-05	0.00063825
AC111000,4	ENSG00000250696	AC111000,4	antisense_RNA		4	3.61018	2.41374	16.5983	4.61927e-05	0.00063825
ALS2	ENSG00000003393	ALS2	protein_coding	ALS2, alsin Rho guanine nucleotide exchange factor	2	0.946896	3.73994	16.5868	4.64726e-05	0.0006415
OGFRL1	ENSG00000119900	OGFRL1	protein_coding	opioid growth factor receptor like 1	6	1.41266	6.90465	16.5811	4.66141e-05	0.000642835
FLI1	ENSG00000151702	FLI1	protein_coding	Fli-1 proto-oncogene, ETS transcription factor	11	0.65206	7.62931	16.5715	4.68491e-05	0.000645456
TRBV2	ENSG00000226660	TRBV2	TR_V_gene		7	-0.90509	3.49311	16.5668	4.69673e-05	0.000646464
AAED1	ENSG00000158122	AAED1	protein_coding	AhpC/TSA antioxidant enzyme domain containing 1	9	0.695973	2.74335	16.5396	4.76435e-05	0.000655143
TMSB4XP4	ENSG00000223551	TMSB4XP4	processed_pseudogene		9	1.99102	3.31328	16.5283	4.79288e-05	0.000658437
FDPS	ENSG00000160752	FDPS	protein_coding	farnesyl diphosphate synthase	1	-0.733292	6.54047	16.5196	4.81502e-05	0.000660846
PLAC8	ENSG00000145287	PLAC8	protein_coding	placenta specific 8	4	-1.08487	7.29996	16.5077	4.84533e-05	0.000664371
TNFRSF18	ENSG00000186891	TNFRSF18	protein_coding	TNF receptor superfamily member 18	1	-1.51916	3.37556	16.5033	4.85662e-05	0.000665283
ELOB	ENSG00000103363	ELOB	protein_coding	elongin B	16	-1.16255	7.06918	16.4989	4.86776e-05	0.000666173
TMEM258	ENSG00000134825	TMEM258	protein_coding	transmembrane protein 258	11	-0.719283	4.94445	16.4885	4.8945e-05	0.000669194
IGFBP4	ENSG00000141753	IGFBP4	protein_coding	insulin like growth factor binding protein 4	17	-1.03737	3.6253	16.4769	4.92471e-05	0.000672375
NDUFAB1	ENSG00000004779	NDUFAB1	protein_coding	NADH:ubiquinone oxidoreductase subunit AB1	16	-0.601901	4.78162	16.4759	4.92713e-05	0.000672375
CENPF	ENSG00000117724	CENPF	protein_coding	centromere protein F	1	-1.67517	2.88786	16.4707	4.94086e-05	0.000673608
RNF123	ENSG00000164068	RNF123	protein_coding	ring finger protein 123	3	-1.30787	6.35882	16.4663	4.95229e-05	0.000674527
SARAF	ENSG00000133872	SARAF	protein_coding	store-operated calcium entry associated regulatory factor	8	0.574093	8.68197	16.464	4.95824e-05	0.000674641
MRPL11	ENSG00000174547	MRPL11	protein_coding	mitochondrial ribosomal protein L11	11	-0.796483	4.51924	16.4624	4.96253e-05	0.000674641
AC090152,1	ENSG00000167912	AC090152,1	antisense_RNA		8	-0.872085	2.14185	16.4545	4.98305e-05	0.000676203
TESC	ENSG00000088992	TESC	protein_coding	tescalcin	12	-2.1251	7.0233	16.4544	4.98344e-05	0.000676203
MTFR2	ENSG00000146410	MTFR2	protein_coding	mitochondrial fission regulator 2	6	-1.21422	1.19536	16.4457	5.0064e-05	0.000678677
THOP1	ENSG00000172009	THOP1	protein_coding	thimet oligopeptidase 1	19	-0.884146	4.67476	16.4423	5.01545e-05	0.000678726
RNF103	ENSG00000239305	RNF103	protein_coding	ring finger protein 103	2	0.802657	4.38177	16.442	5.01622e-05	0.000678726
XK	ENSG00000047597	XK	protein_coding	X-linked Kx blood group	X	-2.52724	3.79163	16.4378	5.0272e-05	0.000679572
LAIR2	ENSG00000167618	LAIR2	protein_coding	leukocyte associated immunoglobulin like receptor 2	19	-2.22883	2.4766	16.4298	5.04852e-05	0.000681811
CKS2	ENSG00000123975	CKS2	protein_coding	CDC28 protein kinase regulatory subunit 2	9	-1.49356	2.46102	16.4139	5.09111e-05	0.000686358
CCNA2	ENSG00000145386	CCNA2	protein_coding	cyclin A2	4	-1.99817	2.86052	16.4136	5.09175e-05	0.000686358
CD70	ENSG00000125726	CD70	protein_coding	CD70 molecule	19	-1.61068	1.13284	16.3974	5.13553e-05	0.00069161
RUNDC3A	ENSG00000108309	RUNDC3A	protein_coding	RUN domain containing 3A	17	-2.54499	6.05981	16.385	5.16919e-05	0.000695111
ZNRF3	ENSG00000183579	ZNRF3	protein_coding	zinc and ring finger 3	22	1.64593	-0.339394	16.3843	5.1712e-05	0.000695111
TRIM9	ENSG00000100505	TRIM9	protein_coding	tripartite motif containing 9	14	1.63597	0.54197	16.3797	5.18386e-05	0.00069616
CRYBG3	ENSG00000080200	CRYBG3	protein_coding	crystallin beta-gamma domain containing 3	3	1.04713	2.76708	16.3545	5.25308e-05	0.000704797
ACOD1	ENSG00000102794	ACOD1	protein_coding	aconitate decarboxylase 1	13	-4.36209	0.657442	16.3503	5.26483e-05	0.000705714
OAZ1	ENSG00000104904	OAZ1	protein_coding	ornithine decarboxylase antizyme 1	19	-1.4968	10.8033	16.339	5.29641e-05	0.000709124
PRKAR1B	ENSG00000188191	PRKAR1B	protein_coding	protein kinase cAMP-dependent type I regulatory subunit beta	7	-1.24552	4.44374	16.3371	5.30167e-05	0.000709124
POLR2I	ENSG00000105258	POLR2I	protein_coding	RNA polymerase II subunit I	19	-0.907125	4.05478	16.3358	5.30509e-05	0.000709124
RPGR	ENSG00000156313	RPGR	protein_coding	retinitis pigmentosa GTPase regulator	X	1.09483	3.29822	16.3327	5.31396e-05	0.000709336
SMTN	ENSG00000183963	SMTN	protein_coding	smoothelin	22	-0.989417	2.20147	16.33	5.32141e-05	0.000709336
RPS15	ENSG00000115268	RPS15	protein_coding	ribosomal protein S15	19	-0.899564	9.49116	16.33	5.3215e-05	0.000709336
EBF4	ENSG00000088881	EBF4	protein_coding	early B-cell factor 4	20	1.63611	1.24116	16.3279	5.32741e-05	0.000709465
TET2	ENSG00000168769	TET2	protein_coding	tet methylcytosine dioxygenase 2	4	1.31364	6.10505	16.3171	5.35793e-05	0.000712868
TSPAN7	ENSG00000156298	TSPAN7	protein_coding	tetraspanin 7	X	-3.10123	-0.0381724	16.3114	5.37385e-05	0.000714323
POLN	ENSG00000130997	POLN	protein_coding	DNA polymerase nu	4	-0.997209	0.375925	16.2844	5.45106e-05	0.000723917
TRDV1	ENSG00000211804	TRDV1	TR_V_gene		14	-1.53879	3.1829	16.2772	5.47189e-05	0.000726011
RFNG	ENSG00000169733	RFNG	protein_coding	RFNG O-fucosylpeptide 3-beta-N-acetylglucosaminyltransferase	17	-1.14586	5.77457	16.2709	5.49016e-05	0.000727763
ALYREF	ENSG00000183684	ALYREF	protein_coding	Aly/REF export factor	17	-0.921155	5.40039	16.2668	5.50188e-05	0.000728391
DNAJC3	ENSG00000102580	DNAJC3	protein_coding	DnaJ heat shock protein family (Hsp40) member C3	13	0.640141	5.627	16.2657	5.50508e-05	0.000728391
SNRNP25	ENSG00000161981	SNRNP25	protein_coding	small nuclear ribonucleoprotein U11/U12 subunit 25	16	-0.788103	4.07729	16.264	5.51011e-05	0.000728391
ATOX1	ENSG00000177556	ATOX1	protein_coding	antioxidant 1 copper chaperone	5	-0.931099	4.79554	16.2503	5.55013e-05	0.000732993
FGD4	ENSG00000139132	FGD4	protein_coding	FYVE, RhoGEF and PH domain containing 4	12	1.02974	3.96608	16.2486	5.55514e-05	0.000732993
TLE3	ENSG00000140332	TLE3	protein_coding	transducin like enhancer of split 3	15	1.07298	7.80711	16.238	5.58621e-05	0.000736415
SNF8	ENSG00000159210	SNF8	protein_coding	SNF8, ESCRT-II complex subunit	17	-0.805157	5.73331	16.2337	5.59904e-05	0.000737429
ITLN1	ENSG00000179914	ITLN1	protein_coding	intelectin 1	1	-3.5822	2.19962	16.2275	5.61723e-05	0.000739148
SLC25A22	ENSG00000177542	SLC25A22	protein_coding	solute carrier family 25 member 22	11	-0.67306	5.02113	16.22	5.63946e-05	0.000741392
LFNG	ENSG00000106003	LFNG	protein_coding	LFNG O-fucosylpeptide 3-beta-N-acetylglucosaminyltransferase	7	0.79097	8.02543	16.2171	5.64821e-05	0.000741864
CNBP	ENSG00000169714	CNBP	protein_coding	CCHC-type zinc finger nucleic acid binding protein	3	0.457434	7.9303	16.1861	5.74143e-05	0.000752222
PDE2A	ENSG00000186642	PDE2A	protein_coding	phosphodiesterase 2A	11	-1.72801	0.977878	16.1857	5.7425e-05	0.000752222
ABCG2	ENSG00000118777	ABCG2	protein_coding	ATP binding cassette subfamily G member 2 (Junior blood group)	4	-2.92525	0.613576	16.1856	5.74279e-05	0.000752222
EGLN1	ENSG00000135766	EGLN1	protein_coding	egl-9 family hypoxia inducible factor 1	1	1.06739	6.43178	16.1827	5.75183e-05	0.000752719
AC004069,1	ENSG00000251259	AC004069,1	lincRNA		4	1.58351	1.00605	16.1805	5.75831e-05	0.000752881
MPP1	ENSG00000130830	MPP1	protein_coding	membrane palmitoylated protein 1	X	-1.77893	8.10278	16.1752	5.77439e-05	0.000754296
CAMK2G	ENSG00000148660	CAMK2G	protein_coding	calcium/calmodulin dependent protein kinase II gamma	10	0.809422	6.87247	16.17	5.79029e-05	0.00075526
RHOB	ENSG00000143878	RHOB	protein_coding	ras homolog family member B	2	1.23079	6.62662	16.1694	5.79229e-05	0.00075526
CDKN1B	ENSG00000111276	CDKN1B	protein_coding	cyclin dependent kinase inhibitor 1B	12	0.61379	6.85346	16.1643	5.80791e-05	0.000756333
SNRPF	ENSG00000139343	SNRPF	protein_coding	small nuclear ribonucleoprotein polypeptide F	12	-0.775942	4.30428	16.1633	5.81106e-05	0.000756333
CCDC124	ENSG00000007080	CCDC124	protein_coding	coiled-coil domain containing 124	19	-1.15034	5.48546	16.1612	5.81749e-05	0.000756484
ANP32B	ENSG00000136938	ANP32B	protein_coding	acidic nuclear phosphoprotein 32 family member B	9	-0.765856	7.37036	16.1519	5.84596e-05	0.000759499
CREB1	ENSG00000118260	CREB1	protein_coding	cAMP responsive element binding protein 1	2	0.696379	5.66285	16.1501	5.85154e-05	0.000759536
PSMD3	ENSG00000108344	PSMD3	protein_coding	proteasome 26S subunit, non-ATPase 3	17	-0.640962	6.5486	16.1466	5.86224e-05	0.000760226
C20orf194	ENSG00000088854	C20orf194	protein_coding	chromosome 20 open reading frame 194	20	0.783441	3.21182	16.145	5.86744e-05	0.000760226
NEK3	ENSG00000136098	NEK3	protein_coding	NIMA related kinase 3	13	0.759415	2.25069	16.1364	5.89396e-05	0.000762972
ABTB2	ENSG00000166016	ABTB2	protein_coding	ankyrin repeat and BTB domain containing 2	11	1.59928	2.96605	16.1156	5.95927e-05	0.000770732
RPP25	ENSG00000178718	RPP25	protein_coding	ribonuclease P and MRP subunit p25	15	-1.02976	3.04946	16.0962	6.02061e-05	0.000777964
SUV39H1	ENSG00000101945	SUV39H1	protein_coding	suppressor of variegation 3-9 homolog 1	X	-0.701496	4.05144	16.0825	6.06426e-05	0.000782901
ABCB8	ENSG00000197150	ABCB8	protein_coding	ATP binding cassette subfamily B member 8	7	-0.57674	5.26936	16.0789	6.07562e-05	0.000783663
HSPBP1	ENSG00000133265	HSPBP1	protein_coding	HSPA (Hsp70) binding protein 1	19	-0.995418	4.75422	16.0711	6.10066e-05	0.000785653
NRDE2	ENSG00000119720	NRDE2	protein_coding	NRDE-2, necessary for RNA interference, domain containing	14	0.47989	4.7958	16.0707	6.102e-05	0.000785653
ACP2	ENSG00000134575	ACP2	protein_coding	acid phosphatase 2, lysosomal	11	-1.00247	4.91534	16.0685	6.10934e-05	0.000785893
NUMB	ENSG00000133961	NUMB	protein_coding	uncharacterized LOC101928143	14	0.978783	7.82567	16.0603	6.13566e-05	0.000787867
NUMB	ENSG00000133961	NUMB	protein_coding	NUMB, endocytic adaptor protein	14	0.978783	7.82567	16.0603	6.13566e-05	0.000787867
STOM	ENSG00000148175	STOM	protein_coding	stomatin	9	-1.10393	7.11911	16.0522	6.16196e-05	0.000790118
SH3BP4	ENSG00000130147	SH3BP4	protein_coding	SH3 domain binding protein 4	2	1.24982	0.797675	16.0515	6.1642e-05	0.000790118
HIST1H1C	ENSG00000187837	HIST1H1C	protein_coding	histone cluster 1 H1 family member c	6	-1.68359	5.80001	16.0157	6.28181e-05	0.000804475
MAP4K1	ENSG00000104814	MAP4K1	protein_coding	mitogen-activated protein kinase kinase kinase kinase 1	19	-0.802581	7.22595	15.9945	6.35258e-05	0.000812814
SEPT4	ENSG00000108387	SEPT4	protein_coding	septin 4	17	-2.69286	3.85578	15.9888	6.37188e-05	0.000814556
ALG1L13P	ENSG00000253981	ALG1L13P	transcribed_unprocessed_pseudogene		8	1.52139	2.99086	15.9783	6.40728e-05	0.000818353
SUSD6	ENSG00000100647	SUSD6	protein_coding	sushi domain containing 6	14	0.81516	7.62578	15.9707	6.43302e-05	0.000819772
HIST1H2BH	ENSG00000275713	HIST1H2BH	protein_coding	histone cluster 1 H2B family member h	6	-1.22748	1.31101	15.9704	6.434e-05	0.000819772
FCGR2C	ENSG00000244682	FCGR2C	polymorphic_pseudogene		1	1.3801	4.76545	15.97	6.43552e-05	0.000819772
ARG2	ENSG00000081181	ARG2	protein_coding	arginase 2	14	-1.78499	0.901149	15.966	6.44893e-05	0.000820753
SPSB1	ENSG00000171621	SPSB1	protein_coding	splA/ryanodine receptor domain and SOCS box containing 1	1	-0.926109	2.85703	15.954	6.49013e-05	0.000825263
RUVBL2	ENSG00000183207	RUVBL2	protein_coding	RuvB like AAA ATPase 2	19	-0.895009	5.50454	15.9322	6.56539e-05	0.000834096
RNF145	ENSG00000145860	RNF145	protein_coding	ring finger protein 145	5	0.525754	6.4726	15.9267	6.58425e-05	0.000835751
EXOSC1	ENSG00000171311	EXOSC1	protein_coding	exosome component 1	10	-0.525254	4.63341	15.9206	6.60564e-05	0.000837725
CNOT8	ENSG00000155508	CNOT8	protein_coding	CCR4-NOT transcription complex subunit 8	5	0.588258	6.60427	15.9172	6.61756e-05	0.000838497
SHMT1	ENSG00000176974	SHMT1	protein_coding	serine hydroxymethyltransferase 1	17	-0.651887	3.87671	15.9064	6.6554e-05	0.000842548
COMMD4	ENSG00000140365	COMMD4	protein_coding	COMM domain containing 4	15	-0.872229	5.05655	15.9029	6.66775e-05	0.000843351
HDDC3	ENSG00000184508	HDDC3	protein_coding	HD domain containing 3	15	-0.747011	3.89216	15.9012	6.67349e-05	0.000843351
TFDP1	ENSG00000198176	TFDP1	protein_coding	transcription factor Dp-1	13	-1.07542	6.23367	15.8989	6.68182e-05	0.000843661
MPEG1	ENSG00000197629	MPEG1	protein_coding	macrophage expressed 1	11	0.843716	8.94586	15.8943	6.69795e-05	0.000844954
UQCR10	ENSG00000184076	UQCR10	protein_coding	ubiquinol-cytochrome c reductase, complex III subunit X	22	-0.74129	5.50454	15.8767	6.76066e-05	0.000852116
AL157756,1	ENSG00000254718	AL157756,1	antisense_RNA	uncharacterized LOC101927702	14	-1.71273	-0.193223	15.8633	6.80852e-05	0.000856814
NCOA1	ENSG00000084676	NCOA1	protein_coding	nuclear receptor coactivator 1	2	0.734268	6.64157	15.863	6.80987e-05	0.000856814
ATP5B	ENSG00000110955	ATP5B	protein_coding	ATP synthase, H+ transporting, mitochondrial F1 complex, beta polypeptide	12	-0.653728	8.97779	15.8544	6.84055e-05	0.000859921
CDKN1A	ENSG00000124762	CDKN1A	protein_coding	cyclin dependent kinase inhibitor 1A	6	-1.25882	5.40974	15.8436	6.87995e-05	0.000864117
PAFAH1B3	ENSG00000079462	PAFAH1B3	protein_coding	platelet activating factor acetylhydrolase 1b catalytic subunit 3	19	-0.944393	4.24908	15.8227	6.95639e-05	0.000872954
TRIM24	ENSG00000122779	TRIM24	protein_coding	tripartite motif containing 24	7	0.574517	4.22626	15.8156	6.98254e-05	0.000875471
TAF10	ENSG00000166337	TAF10	protein_coding	TATA-box binding protein associated factor 10	11	-0.813278	6.83775	15.8095	7.00485e-05	0.000876873
ZNF217	ENSG00000171940	ZNF217	protein_coding	zinc finger protein 217	20	1.02825	6.73577	15.8092	7.00594e-05	0.000876873
INPP5A	ENSG00000068383	INPP5A	protein_coding	inositol polyphosphate-5-phosphatase A	10	0.815634	4.55588	15.8073	7.01298e-05	0.000876989
TXNRD1	ENSG00000198431	TXNRD1	protein_coding	thioredoxin reductase 1	12	0.685422	6.26563	15.7989	7.04451e-05	0.000879561
XYLB	ENSG00000093217	XYLB	protein_coding	xylulokinase	3	-1.06339	0.28486	15.7983	7.04661e-05	0.000879561
HBB	ENSG00000244734	HBB	protein_coding	hemoglobin subunit beta	11	-2.72133	11.7517	15.7969	7.05193e-05	0.000879561
ABCC13	ENSG00000243064	ABCC13	transcribed_unprocessed_pseudogene	ATP binding cassette subfamily C member 13 (pseudogene)	21	-3.23549	2.92576	15.7948	7.05978e-05	0.000879776
AL355922,1	ENSG00000136315	AL355922,1	lincRNA		14	-1.56787	0.301639	15.7865	7.09055e-05	0.00088232
GMPPA	ENSG00000144591	GMPPA	protein_coding	GDP-mannose pyrophosphorylase A	2	-0.798146	5.54139	15.786	7.09248e-05	0.00088232
UQCRFS1	ENSG00000169021	UQCRFS1	protein_coding	ubiquinol-cytochrome c reductase, Rieske iron-sulfur polypeptide 1	19	-0.533209	5.7861	15.7748	7.13456e-05	0.000886393
FAM89A	ENSG00000182118	FAM89A	protein_coding	family with sequence similarity 89 member A	1	-0.871679	1.108	15.774	7.13757e-05	0.000886393
ADGRE2	ENSG00000127507	ADGRE2	protein_coding	adhesion G protein-coupled receptor E2	19	1.27286	7.25193	15.7663	7.16691e-05	0.000889267
ACRBP	ENSG00000111644	ACRBP	protein_coding	acrosin binding protein	12	-1.44347	5.47217	15.7534	7.21576e-05	0.000894555
TUBBP9	ENSG00000220586	TUBBP9	processed_pseudogene		6	8.63626	-0.102109	15.7369	7.27886e-05	0.000901599
MRPL51	ENSG00000111639	MRPL51	protein_coding	mitochondrial ribosomal protein L51	12	-0.818912	4.92313	15.7347	7.28769e-05	0.000901914
BAG6	ENSG00000204463	BAG6	protein_coding	BCL2 associated athanogene 6	6	-1.18215	8.73695	15.7202	7.34354e-05	0.000908043
COX6A1	ENSG00000111775	COX6A1	protein_coding	cytochrome c oxidase subunit 6A1	12	-0.769201	4.62902	15.7168	7.35687e-05	0.000908152
TMCC1	ENSG00000172765	TMCC1	protein_coding	transmembrane and coiled-coil domain family 1	3	1.07113	5.26628	15.7156	7.36149e-05	0.000908152
B3GNT5	ENSG00000176597	B3GNT5	protein_coding	UDP-GlcNAc:betaGal beta-1,3-N-acetylglucosaminyltransferase 5	3	1.53231	2.86802	15.7139	7.36789e-05	0.000908152
DEFA3	ENSG00000239839	DEFA3	protein_coding	defensin alpha 3	8	-3.5717	5.94955	15.7135	7.36972e-05	0.000908152
C1orf122	ENSG00000197982	C1orf122	protein_coding	chromosome 1 open reading frame 122	1	-1.05023	4.31356	15.7042	7.40593e-05	0.000911292
MAD2L2	ENSG00000116670	MAD2L2	protein_coding	mitotic arrest deficient 2 like 2	1	-0.858435	5.02635	15.7037	7.4079e-05	0.000911292
MAML1	ENSG00000161021	MAML1	protein_coding	mastermind like transcriptional coactivator 1	5	0.554372	6.64998	15.6954	7.4405e-05	0.000914519
UBBP4	ENSG00000263563	UBBP4	transcribed_unprocessed_pseudogene	ubiquitin B pseudogene 4	17	-3.36494	2.02229	15.6905	7.45985e-05	0.000916113
PPM1D	ENSG00000170836	PPM1D	protein_coding	protein phosphatase, Mg2+/Mn2+ dependent 1D	17	0.579506	4.31838	15.678	7.5094e-05	0.000920768
ODC1	ENSG00000115758	ODC1	protein_coding	ornithine decarboxylase 1	2	-0.870643	6.38013	15.6777	7.51059e-05	0.000920768
MPIG6B	ENSG00000204420	MPIG6B	protein_coding	megakaryocyte and platelet inhibitory receptor G6b	6	-2.11031	5.11676	15.6611	7.57685e-05	0.000927592
IGHG4	ENSG00000211892	IGHG4	IG_C_gene		14	-2.8646	4.69247	15.6603	7.57971e-05	0.000927592
BAIAP3	ENSG00000007516	BAIAP3	protein_coding	BAI1 associated protein 3	16	1.98324	4.74286	15.6589	7.58563e-05	0.000927592
FAM104A	ENSG00000133193	FAM104A	protein_coding	family with sequence similarity 104 member A	17	-1.14677	6.13216	15.6426	7.65121e-05	0.000934815
CDK5	ENSG00000164885	CDK5	protein_coding	cyclin dependent kinase 5	7	-0.919453	4.00248	15.6376	7.67155e-05	0.000936504
SRPK2	ENSG00000135250	SRPK2	protein_coding	SRSF protein kinase 2	7	0.729689	6.09865	15.633	7.68999e-05	0.000937956
MFSD6L	ENSG00000185156	MFSD6L	protein_coding	major facilitator superfamily domain containing 6 like	17	1.83425	-0.3013	15.6172	7.75446e-05	0.000945018
IGKV3-11	ENSG00000241351	IGKV3-11	IG_V_gene		2	-1.72658	6.63687	15.6114	7.77858e-05	0.000947152
CERCAM	ENSG00000167123	CERCAM	protein_coding	cerebral endothelial cell adhesion molecule	9	-1.57888	2.56017	15.6071	7.79623e-05	0.000948497
POLL	ENSG00000166169	POLL	protein_coding	DNA polymerase lambda	10	-1.17371	6.11556	15.6023	7.81614e-05	0.000949668
GFOD2	ENSG00000141098	GFOD2	protein_coding	glucose-fructose oxidoreductase domain containing 2	16	-0.69691	5.03204	15.6015	7.81908e-05	0.000949668
RANBP10	ENSG00000141084	RANBP10	protein_coding	RAN binding protein 10	16	-1.26231	6.46315	15.5971	7.83735e-05	0.000951082
CBLL1	ENSG00000105879	CBLL1	protein_coding	Cbl proto-oncogene like 1	7	0.693385	5.08783	15.588	7.8751e-05	0.000954856
HAUS8	ENSG00000131351	HAUS8	protein_coding	HAUS augmin like complex subunit 8	19	-0.618522	3.27137	15.5797	7.90995e-05	0.00095818
BNIP1	ENSG00000113734	BNIP1	protein_coding	BCL2 interacting protein 1	5	-0.659027	2.6038	15.5783	7.91586e-05	0.00095818
TNFRSF4	ENSG00000186827	TNFRSF4	protein_coding	TNF receptor superfamily member 4	1	-1.60338	4.01511	15.5658	7.96815e-05	0.000963697
SLC25A23	ENSG00000125648	SLC25A23	protein_coding	solute carrier family 25 member 23	19	-0.704249	4.35266	15.5604	7.99111e-05	0.000965659
PAPSS1	ENSG00000138801	PAPSS1	protein_coding	3'-phosphoadenosine 5'-phosphosulfate synthase 1	4	0.834883	5.53684	15.5408	8.07444e-05	0.000974909
CXorf21	ENSG00000120280	CXorf21	protein_coding	chromosome X open reading frame 21	X	0.760461	4.33903	15.5329	8.10831e-05	0.000978175
C1orf186	ENSG00000263961	C1orf186	protein_coding	chromosome 1 open reading frame 186	1	1.24759	1.98602	15.5088	8.21213e-05	0.000989868
IL12RB2	ENSG00000081985	IL12RB2	protein_coding	interleukin 12 receptor subunit beta 2	1	-1.5271	3.07258	15.4889	8.29918e-05	0.000999522
HGSNAT	ENSG00000165102	HGSNAT	protein_coding	heparan-alpha-glucosaminide N-acetyltransferase	8	0.637977	5.93711	15.4867	8.30877e-05	0.000999838
GINS3	ENSG00000181938	GINS3	protein_coding	GINS complex subunit 3	16	-0.953298	2.1366	15.4808	8.33479e-05	0.00100213
ACSF3	ENSG00000176715	ACSF3	protein_coding	acyl-CoA synthetase family member 3	16	-0.55397	5.88721	15.4764	8.35439e-05	0.00100365
SF3B5	ENSG00000169976	SF3B5	protein_coding	splicing factor 3b subunit 5	6	-0.768145	6.06251	15.4658	8.40102e-05	0.0010084
PDGFA	ENSG00000197461	PDGFA	protein_coding	platelet derived growth factor subunit A	7	-1.70982	0.0225861	15.4574	8.43843e-05	0.00101205
SH3GLB2	ENSG00000148341	SH3GLB2	protein_coding	SH3 domain containing GRB2 like, endophilin B2	9	-0.794083	7.02016	15.4525	8.46048e-05	0.00101309
SIX5	ENSG00000177045	SIX5	protein_coding	SIX homeobox 5	19	-1.2889	0.31195	15.4523	8.46123e-05	0.00101309
MYADM	ENSG00000179820	MYADM	protein_coding	myeloid associated differentiation marker	19	1.12949	8.13569	15.4504	8.46994e-05	0.00101329
TRPC6	ENSG00000137672	TRPC6	protein_coding	transient receptor potential cation channel subfamily C member 6	11	1.9645	-0.271664	15.4426	8.50515e-05	0.00101665
NAXE	ENSG00000163382	NAXE	protein_coding	NAD(P)HX epimerase	1	-0.844726	5.33505	15.4313	8.55601e-05	0.00102188
TUBGCP3	ENSG00000126216	TUBGCP3	protein_coding	tubulin gamma complex associated protein 3	13	0.39252	5.27631	15.4292	8.56552e-05	0.00102217
NTHL1	ENSG00000065057	NTHL1	protein_coding	nth like DNA glycosylase 1	16	-0.892166	3.68362	15.4229	8.59414e-05	0.00102473
VWA5A	ENSG00000110002	VWA5A	protein_coding	von Willebrand factor A domain containing 5A	11	-0.66293	3.61768	15.4198	8.60826e-05	0.00102556
EZH2	ENSG00000106462	EZH2	protein_coding	enhancer of zeste 2 polycomb repressive complex 2 subunit	7	-1.07686	4.00887	15.4165	8.6231e-05	0.00102648
GADD45GIP1	ENSG00000179271	GADD45GIP1	protein_coding	GADD45G interacting protein 1	19	-1.15173	4.87186	15.3923	8.7344e-05	0.00103887
STK4	ENSG00000101109	STK4	protein_coding	serine/threonine kinase 4	20	0.661628	7.90713	15.3826	8.77919e-05	0.00104333
VPS8	ENSG00000156931	VPS8	protein_coding	VPS8, CORVET complex subunit	3	0.522703	5.97929	15.371	8.83326e-05	0.00104889
POLR3D	ENSG00000168495	POLR3D	protein_coding	RNA polymerase III subunit D	8	-0.506934	4.47914	15.3625	8.87328e-05	0.00105277
PIAS1	ENSG00000033800	PIAS1	protein_coding	protein inhibitor of activated STAT 1	15	0.587751	6.53001	15.3572	8.89832e-05	0.00105418
FLVCR1	ENSG00000162769	FLVCR1	protein_coding	feline leukemia virus subgroup C cellular receptor 1	1	1.01277	3.40885	15.3568	8.89986e-05	0.00105418
PTPRS	ENSG00000105426	PTPRS	protein_coding	protein tyrosine phosphatase, receptor type S	19	1.26973	2.44387	15.3552	8.90731e-05	0.00105419
KBTBD2	ENSG00000170852	KBTBD2	protein_coding	kelch repeat and BTB domain containing 2	7	0.781912	5.95559	15.3453	8.95446e-05	0.0010589
POMP	ENSG00000132963	POMP	protein_coding	proteasome maturation protein	13	-0.989372	5.30871	15.33	9.02726e-05	0.00106663
MRC2	ENSG00000011028	MRC2	protein_coding	mannose receptor C type 2	17	-1.89513	3.43489	15.3173	9.0879e-05	0.00107291
EIPR1	ENSG00000032389	EIPR1	protein_coding	EARP complex and GARP complex interacting protein 1	2	-0.67932	4.64636	15.315	9.09892e-05	0.00107333
CEL	ENSG00000170835	CEL	protein_coding	carboxyl ester lipase	9	-1.50311	0.119746	15.2993	9.17514e-05	0.00108143
URM1	ENSG00000167118	URM1	protein_coding	ubiquitin related modifier 1	9	-0.676489	6.19632	15.2909	9.21571e-05	0.00108532
CRAT	ENSG00000095321	CRAT	protein_coding	carnitine O-acetyltransferase	9	-1.3465	5.24514	15.2873	9.23336e-05	0.00108651
MRPS9	ENSG00000135972	MRPS9	protein_coding	mitochondrial ribosomal protein S9	2	-0.506955	4.25283	15.2854	9.24281e-05	0.00108665
GNAS	ENSG00000087460	GNAS	protein_coding	GNAS complex locus	20	-0.95782	10.3445	15.284	9.24971e-05	0.00108665
HRK	ENSG00000135116	HRK	protein_coding	harakiri, BCL2 interacting protein	12	2.50405	2.03542	15.278	9.27885e-05	0.00108852
VSTM1	ENSG00000189068	VSTM1	protein_coding	V-set and transmembrane domain containing 1	19	1.78051	4.85564	15.2777	9.28074e-05	0.00108852
LINC01504	ENSG00000225434	LINC01504	lincRNA	long intergenic non-protein coding RNA 1504	9	1.00274	1.51911	15.2698	9.31926e-05	0.00109214
PRMT1	ENSG00000126457	PRMT1	protein_coding	protein arginine methyltransferase 1	19	-0.69992	6.34941	15.2641	9.34748e-05	0.00109456
LINC01871	ENSG00000235576	LINC01871	lincRNA		2	-1.69626	2.46424	15.2586	9.37482e-05	0.00109686
SIL1	ENSG00000120725	SIL1	protein_coding	SIL1 nucleotide exchange factor	5	-0.935404	4.37874	15.2424	9.45578e-05	0.0011052
SLC25A5	ENSG00000005022	SLC25A5	protein_coding	solute carrier family 25 member 5	X	-0.526331	7.52546	15.2412	9.46145e-05	0.0011052
GZMH	ENSG00000100450	GZMH	protein_coding	granzyme H	14	-1.34525	7.38476	15.2379	9.47815e-05	0.00110535
PCYT1B	ENSG00000102230	PCYT1B	protein_coding	phosphate cytidylyltransferase 1, choline, beta	X	-2.00983	1.0668	15.2379	9.47815e-05	0.00110535
ADM2	ENSG00000128165	ADM2	protein_coding	adrenomedullin 2	22	-1.06996	1.53675	15.2321	9.50759e-05	0.00110752
FBXO44	ENSG00000132879	FBXO44	protein_coding	F-box protein 44	1	-0.684749	5.26945	15.2304	9.51605e-05	0.00110752
WDR45	ENSG00000196998	WDR45	protein_coding	WD repeat domain 45	X	-1.03948	7.05529	15.2296	9.51996e-05	0.00110752
TXN2	ENSG00000100348	TXN2	protein_coding	thioredoxin 2	22	-0.835404	6.08627	15.217	9.58373e-05	0.00111404
CBX2	ENSG00000173894	CBX2	protein_coding	chromobox 2	17	-1.19323	0.560263	15.2085	9.62702e-05	0.00111817
ITPRIPL1	ENSG00000198885	ITPRIPL1	protein_coding	inositol 1,4,5-trisphosphate receptor interacting protein-like 1	2	-0.98242	3.5929	15.2068	9.6354e-05	0.00111824
NDUFS6	ENSG00000145494	NDUFS6	protein_coding	NADH:ubiquinone oxidoreductase subunit S6	5	-1.09389	5.09676	15.1859	9.74279e-05	0.00112979
PKN3	ENSG00000160447	PKN3	protein_coding	protein kinase N3	9	-1.19679	2.32304	15.1751	9.79864e-05	0.00113534
NR1H3	ENSG00000025434	NR1H3	protein_coding	nuclear receptor subfamily 1 group H member 3	11	-1.11474	3.2244	15.171	9.81991e-05	0.00113648
MED13L	ENSG00000123066	MED13L	protein_coding	mediator complex subunit 13 like	12	0.931873	6.56444	15.1702	9.8243e-05	0.00113648
FAM3A	ENSG00000071889	FAM3A	protein_coding	family with sequence similarity 3 member A	X	-0.863269	5.47748	15.1582	9.88697e-05	0.00114281
FKBP4	ENSG00000004478	FKBP4	protein_coding	FK506 binding protein 4	12	-0.816478	5.99653	15.1554	9.90122e-05	0.00114354
BRD3	ENSG00000169925	BRD3	protein_coding	bromodomain containing 3	9	0.455693	5.39022	15.1519	9.91983e-05	0.00114477
AFDN	ENSG00000130396	AFDN	protein_coding	afadin, adherens junction formation factor	6	1.43805	2.95375	15.147	9.94548e-05	0.00114669
ARSB	ENSG00000113273	ARSB	protein_coding	arylsulfatase B	5	0.718105	4.43375	15.1457	9.95271e-05	0.00114669
AC010536,1	ENSG00000226180	AC010536,1	lincRNA	uncharacterized LOC100129215	16	-1.09106	0.0264532	15.1442	9.96047e-05	0.00114669
PMVK	ENSG00000163344	PMVK	protein_coding	phosphomevalonate kinase	1	-1.00173	5.04973	15.1229	0.000100736	0.00115878
B9D1	ENSG00000108641	B9D1	protein_coding	B9 domain containing 1	17	-1.30168	0.278022	15.1101	0.00010142	0.00116551
RNF26	ENSG00000173456	RNF26	protein_coding	ring finger protein 26	11	-0.67889	5.08854	15.1089	0.000101483	0.00116551
SYNGR3	ENSG00000127561	SYNGR3	protein_coding	synaptogyrin 3	16	-1.0782	0.93915	15.0913	0.000102437	0.00117552
IGHG2	ENSG00000211893	IGHG2	IG_C_gene		14	-2.39875	7.25921	15.0715	0.000103516	0.00118696
COX17	ENSG00000138495	COX17	protein_coding	COX17, cytochrome c oxidase copper chaperone	3	-0.806149	3.60551	15.0633	0.000103965	0.00119116
MRPL9	ENSG00000143436	MRPL9	protein_coding	mitochondrial ribosomal protein L9	1	-0.505139	5.01516	15.056	0.000104368	0.00119482
ATP5L	ENSG00000167283	ATP5L	protein_coding	ATP synthase, H+ transporting, mitochondrial Fo complex subunit G	11	-0.757873	6.43125	15.0417	0.000105159	0.00120213
TMEM97	ENSG00000109084	TMEM97	protein_coding	transmembrane protein 97	17	-0.759698	2.03669	15.0415	0.000105174	0.00120213
CD7	ENSG00000173762	CD7	protein_coding	CD7 molecule	17	-1.01262	7.93889	15.0352	0.000105525	0.00120518
UQCR11	ENSG00000127540	UQCR11	protein_coding	ubiquinol-cytochrome c reductase, complex III subunit XI	19	-0.661397	3.81	15.0213	0.000106303	0.0012131
NDUFS3	ENSG00000213619	NDUFS3	protein_coding	NADH:ubiquinone oxidoreductase core subunit S3	11	-0.629021	5.28019	15.0139	0.000106724	0.00121676
NEK4	ENSG00000114904	NEK4	protein_coding	NIMA related kinase 4	3	0.603262	3.80408	15.0126	0.000106793	0.00121676
TRIM52-AS1	ENSG00000248275	TRIM52-AS1	processed_transcript	TRIM52 antisense RNA 1 (head to head)	5	-1.08583	3.08797	15.0105	0.000106917	0.00121721
FANCI	ENSG00000140525	FANCI	protein_coding	Fanconi anemia complementation group I	15	-1.05988	3.98061	15.0024	0.000107373	0.00122143
LY6E	ENSG00000160932	LY6E	protein_coding	lymphocyte antigen 6 family member E	8	-1.59321	8.94056	14.9997	0.000107528	0.00122222
GPR15	ENSG00000154165	GPR15	protein_coding	G protein-coupled receptor 15	3	1.87216	2.27915	14.9901	0.000108074	0.00122747
MBOAT1	ENSG00000172197	MBOAT1	protein_coding	membrane bound O-acyltransferase domain containing 1	6	0.865876	4.1006	14.9755	0.000108915	0.00123603
NRGN	ENSG00000154146	NRGN	protein_coding	neurogranin	11	-2.0983	8.46097	14.9729	0.000109064	0.00123675
SH2B3	ENSG00000111252	SH2B3	protein_coding	SH2B adaptor protein 3	12	0.695453	7.02119	14.9691	0.000109284	0.00123826
ANGPTL6	ENSG00000130812	ANGPTL6	protein_coding	angiopoietin like 6	19	-0.8844	1.11054	14.9661	0.00010946	0.00123928
DNAJA4	ENSG00000140403	DNAJA4	protein_coding	DnaJ heat shock protein family (Hsp40) member A4	15	-0.958528	4.96064	14.9635	0.000109609	0.00123999
MIF	ENSG00000240972	MIF	protein_coding	macrophage migration inhibitory factor	22	-1.14048	4.22212	14.9566	0.000110012	0.00124357
ZFAT	ENSG00000066827	ZFAT	protein_coding	zinc finger and AT-hook domain containing	8	1.16312	4.30727	14.9537	0.00011018	0.0012443
KTI12	ENSG00000198841	KTI12	protein_coding	KTI12 chromatin associated homolog	1	-0.497526	3.49247	14.9525	0.00011025	0.0012443
SEPT1	ENSG00000180096	SEPT1	protein_coding	septin 1	16	-0.756865	7.46309	14.9488	0.000110467	0.00124577
AC009133,1	ENSG00000238045	AC009133,1	antisense_RNA		16	-1.21071	2.39976	14.9395	0.000111014	0.00125096
AC093484,4	ENSG00000265401	AC093484,4	antisense_RNA		17	-2.87727	4.64323	14.926	0.000111813	0.00125897
SSBP4	ENSG00000130511	SSBP4	protein_coding	single stranded DNA binding protein 4	19	-1.03871	6.75169	14.9236	0.000111955	0.00125958
ADGRE3	ENSG00000131355	ADGRE3	protein_coding	adhesion G protein-coupled receptor E3	19	1.53649	6.98268	14.9146	0.000112491	0.00126462
PTPRE	ENSG00000132334	PTPRE	protein_coding	protein tyrosine phosphatase, receptor type E	10	0.790989	7.38567	14.9121	0.000112637	0.00126527
AP5S1	ENSG00000125843	AP5S1	protein_coding	adaptor related protein complex 5 sigma 1 subunit	20	-0.668952	3.67727	14.9067	0.000112963	0.00126794
FUCA1	ENSG00000179163	FUCA1	protein_coding	alpha-L-fucosidase 1	1	0.652541	4.95679	14.8968	0.000113556	0.0012736
PLCD3	ENSG00000161714	PLCD3	protein_coding	phospholipase C delta 3	17	1.02802	1.49609	14.884	0.00011433	0.00128128
HERC3	ENSG00000138641	HERC3	protein_coding	HECT and RLD domain containing E3 ubiquitin protein ligase 3	4	0.783578	6.08056	14.8787	0.000114651	0.00128388
KIF13A	ENSG00000137177	KIF13A	protein_coding	kinesin family member 13A	6	1.04255	5.14935	14.8719	0.000115062	0.00128747
P2RX5	ENSG00000083454	P2RX5	protein_coding	purinergic receptor P2X 5	17	-0.878089	5.57483	14.856	0.000116041	0.00129741
PLEKHG3	ENSG00000126822	PLEKHG3	protein_coding	pleckstrin homology and RhoGEF domain containing G3	14	1.43386	7.5027	14.8496	0.00011643	0.00130075
C19orf24	ENSG00000228300	C19orf24	protein_coding	chromosome 19 open reading frame 24	19	-1.18425	5.44717	14.8423	0.000116885	0.00130291
MTM1	ENSG00000171100	MTM1	protein_coding	myotubularin 1	X	0.775507	4.42584	14.8421	0.000116898	0.00130291
ATP5H	ENSG00000167863	ATP5H	protein_coding	ATP synthase, H+ transporting, mitochondrial Fo complex subunit D	17	-0.733703	5.94558	14.8418	0.000116915	0.00130291
BOD1L1	ENSG00000038219	BOD1L1	protein_coding	biorientation of chromosomes in cell division 1 like 1	4	0.95607	6.51658	14.8407	0.000116986	0.00130291
TACC1	ENSG00000147526	TACC1	protein_coding	transforming acidic coiled-coil containing protein 1	8	0.589228	6.84977	14.8367	0.000117233	0.00130465
SH3RF2	ENSG00000156463	SH3RF2	protein_coding	SH3 domain containing ring finger 2	5	-2.22667	0.28609	14.8301	0.000117645	0.001308
PPIH	ENSG00000171960	PPIH	protein_coding	peptidylprolyl isomerase H	1	-0.57115	4.50704	14.8289	0.000117717	0.001308
CDK19	ENSG00000155111	CDK19	protein_coding	cyclin dependent kinase 19	6	0.823025	5.00213	14.8211	0.000118207	0.00131243
TBX21	ENSG00000073861	TBX21	protein_coding	T-box 21	17	-1.01833	6.76294	14.8176	0.000118424	0.00131383
GPAA1	ENSG00000197858	GPAA1	protein_coding	glycosylphosphatidylinositol anchor attachment 1	8	-0.814777	6.45164	14.814	0.000118653	0.00131535
CEACAM6	ENSG00000086548	CEACAM6	protein_coding	carcinoembryonic antigen related cell adhesion molecule 6	19	-3.06754	2.07623	14.8087	0.000118984	0.00131801
IDS	ENSG00000010404	IDS	protein_coding	iduronate 2-sulfatase	X	0.789512	7.48397	14.8031	0.000119338	0.00132091
IL15RA	ENSG00000134470	IL15RA	protein_coding	interleukin 15 receptor subunit alpha	10	-0.825851	4.16076	14.793	0.000119981	0.001327
FAM104B	ENSG00000182518	FAM104B	protein_coding	family with sequence similarity 104 member B	X	-0.968135	2.39523	14.7859	0.000120435	0.001331
C2	ENSG00000166278	C2	protein_coding	complement C2	6	-2.28998	2.23957	14.7699	0.000121457	0.0013408
HAX1	ENSG00000143575	HAX1	protein_coding	HCLS1 associated protein X-1	1	-0.623384	6.04034	14.7691	0.000121509	0.0013408
SELENOK	ENSG00000113811	SELENOK	protein_coding	selenoprotein K	3	-0.956724	4.75072	14.7556	0.000122382	0.0013494
TRAPPC2L	ENSG00000167515	TRAPPC2L	protein_coding	trafficking protein particle complex 2 like	16	-0.617731	4.79144	14.7516	0.000122641	0.00135122
EARS2	ENSG00000103356	EARS2	protein_coding	glutamyl-tRNA synthetase 2, mitochondrial	16	-0.452801	3.90522	14.7485	0.000122844	0.00135242
RBPJ	ENSG00000168214	RBPJ	protein_coding	recombination signal binding protein for immunoglobulin kappa J region	4	0.832084	6.32595	14.7461	0.000123005	0.00135258
S100Z	ENSG00000171643	S100Z	protein_coding	S100 calcium binding protein Z	5	1.00709	1.95222	14.744	0.00012314	0.00135258
HCFC1R1	ENSG00000103145	HCFC1R1	protein_coding	host cell factor C1 regulator 1	16	-1.07348	4.47305	14.744	0.000123142	0.00135258
SNIP1	ENSG00000163877	SNIP1	protein_coding	Smad nuclear interacting protein 1	1	0.439195	4.56545	14.7384	0.000123503	0.00135551
CHSY1	ENSG00000131873	CHSY1	protein_coding	chondroitin sulfate synthase 1	15	0.972363	5.38002	14.7295	0.000124088	0.00136089
AC090409,1	ENSG00000267279	AC090409,1	lincRNA		18	-1.929	0.408039	14.7154	0.000125019	0.00137006
MBP	ENSG00000197971	MBP	protein_coding	myelin basic protein	18	0.730771	8.08821	14.71	0.00012538	0.00137297
MRPL45	ENSG00000278845	MRPL45	protein_coding	mitochondrial ribosomal protein L45	17	-0.422202	4.32799	14.7037	0.0001258	0.00137614
PTGS2	ENSG00000073756	PTGS2	protein_coding	prostaglandin-endoperoxide synthase 2	1	1.46707	3.95657	14.7028	0.000125861	0.00137614
SSBP1	ENSG00000106028	SSBP1	protein_coding	single stranded DNA binding protein 1	7	-0.470705	5.23205	14.6999	0.000126052	0.00137717
SOS2	ENSG00000100485	SOS2	protein_coding	SOS Ras/Rho guanine nucleotide exchange factor 2	14	0.93837	5.84856	14.6977	0.000126197	0.00137771
ZNF200	ENSG00000010539	ZNF200	protein_coding	zinc finger protein 200	16	0.643837	4.8064	14.6947	0.0001264	0.00137888
LRRC57	ENSG00000180979	LRRC57	protein_coding	leucine rich repeat containing 57	15	0.433729	4.17822	14.6796	0.000127416	0.00138872
LAMB3	ENSG00000196878	LAMB3	protein_coding	laminin subunit beta 3	1	-1.30925	0.220524	14.6784	0.000127496	0.00138872
YBEY	ENSG00000182362	YBEY	protein_coding	ybeY metallopeptidase (putative)	21	-0.883448	2.97978	14.6752	0.000127718	0.00139008
HIST1H3H	ENSG00000278828	HIST1H3H	protein_coding	histone cluster 1 H3 family member h	6	-1.52243	4.05972	14.6735	0.000127832	0.00139027
KIF15	ENSG00000163808	KIF15	protein_coding	kinesin family member 15	3	-1.99385	1.56618	14.6652	0.000128398	0.00139537
WDR47	ENSG00000085433	WDR47	protein_coding	WD repeat domain 47	1	0.748902	3.61551	14.6605	0.000128718	0.00139711
NIPBL	ENSG00000164190	NIPBL	protein_coding	NIPBL, cohesin loading factor	5	0.776402	6.18352	14.6599	0.000128753	0.00139711
KIF22	ENSG00000079616	KIF22	protein_coding	kinesin family member 22	16	-0.650045	6.0032	14.65	0.000129436	0.00140347
RRM2B	ENSG00000048392	RRM2B	protein_coding	ribonucleotide reductase regulatory TP53 inducible subunit M2B	8	1.1747	4.83345	14.6369	0.000130335	0.00141214
P2RY11	ENSG00000244165	P2RY11	protein_coding	purinergic receptor P2Y11	19	-0.835861	3.26747	14.6325	0.000130645	0.00141444
ARFGAP3	ENSG00000242247	ARFGAP3	protein_coding	ADP ribosylation factor GTPase activating protein 3	22	0.476704	5.22312	14.6307	0.000130766	0.00141467
GAS2L1	ENSG00000185340	GAS2L1	protein_coding	growth arrest specific 2 like 1	22	-1.84274	4.89419	14.6218	0.000131389	0.0014198
CDC25B	ENSG00000101224	CDC25B	protein_coding	cell division cycle 25B	20	-0.608573	8.04152	14.6211	0.000131438	0.0014198
FPGS	ENSG00000136877	FPGS	protein_coding	folylpolyglutamate synthase	9	-0.747075	5.62001	14.6175	0.000131683	0.00142094
ING1	ENSG00000153487	ING1	protein_coding	inhibitor of growth family member 1	13	0.482859	4.49997	14.6167	0.000131741	0.00142094
CD200R1	ENSG00000163606	CD200R1	protein_coding	CD200 receptor 1	3	1.1022	3.27716	14.5721	0.000134898	0.00145284
MAP2K4	ENSG00000065559	MAP2K4	protein_coding	mitogen-activated protein kinase kinase 4	17	0.798953	5.32999	14.572	0.000134901	0.00145284
ATP6AP2	ENSG00000182220	ATP6AP2	protein_coding	ATPase H+ transporting accessory protein 2	X	0.556209	6.84112	14.5684	0.000135164	0.00145458
APOBEC3G	ENSG00000239713	APOBEC3G	protein_coding	apolipoprotein B mRNA editing enzyme catalytic subunit 3G	22	-0.640143	6.83115	14.5571	0.000135975	0.00146222
RELL2	ENSG00000164620	RELL2	protein_coding	RELT like 2	5	-0.614581	4.46963	14.553	0.000136273	0.00146432
WDR4	ENSG00000160193	WDR4	protein_coding	WD repeat domain 4	21	-0.654343	2.98382	14.5433	0.000136978	0.00147012
PIM2	ENSG00000102096	PIM2	protein_coding	Pim-2 proto-oncogene, serine/threonine kinase	X	-0.593887	8.23449	14.5427	0.000137017	0.00147012
HSD17B4	ENSG00000133835	HSD17B4	protein_coding	hydroxysteroid 17-beta dehydrogenase 4	5	0.487195	5.81308	14.5326	0.000137754	0.00147692
CHCHD2	ENSG00000106153	CHCHD2	protein_coding	coiled-coil-helix-coiled-coil-helix domain containing 2	7	-0.621719	7.37543	14.5296	0.000137974	0.00147817
WAPL	ENSG00000062650	WAPL	protein_coding	WAPL cohesin release factor	10	0.722767	5.6649	14.5279	0.000138098	0.00147841
KDM5B	ENSG00000117139	KDM5B	protein_coding	lysine demethylase 5B	1	0.629512	5.26725	14.5217	0.000138556	0.0014822
RHEBL1	ENSG00000167550	RHEBL1	protein_coding	RHEB like 1	12	-0.772347	1.61622	14.5198	0.000138691	0.00148253
LAMP2	ENSG00000005893	LAMP2	protein_coding	lysosomal associated membrane protein 2	X	0.830502	7.33735	14.5124	0.000139238	0.0014855
ERCC6	ENSG00000225830	ERCC6	protein_coding	ERCC excision repair 6, chromatin remodeling factor	10	0.778833	3.42443	14.5114	0.000139314	0.0014855
ERCC6	ENSG00000225830	ERCC6	protein_coding	piggyBac transposable element derived 3	10	0.778833	3.42443	14.5114	0.000139314	0.0014855
HES6	ENSG00000144485	HES6	protein_coding	hes family bHLH transcription factor 6	2	-1.45801	2.23658	14.5105	0.000139382	0.0014855
RNASEH2C	ENSG00000172922	RNASEH2C	protein_coding	ribonuclease H2 subunit C	11	-0.642628	5.68433	14.5036	0.000139891	0.00148982
APOL3	ENSG00000128284	APOL3	protein_coding	apolipoprotein L3	22	-0.814933	7.43904	14.5001	0.000140155	0.00149152
CENPN	ENSG00000166451	CENPN	protein_coding	centromere protein N	16	-1.21378	1.67158	14.4974	0.000140355	0.00149255
SLAMF8	ENSG00000158714	SLAMF8	protein_coding	SLAM family member 8	1	-1.81504	4.3383	14.4782	0.000141789	0.00150665
CTU2	ENSG00000174177	CTU2	protein_coding	cytosolic thiouridylase subunit 2	16	-0.853637	3.78846	14.4764	0.00014193	0.00150665
FBXO7	ENSG00000100225	FBXO7	protein_coding	F-box protein 7	22	-1.60796	9.66849	14.4755	0.000141996	0.00150665
C9orf16	ENSG00000171159	C9orf16	protein_coding	chromosome 9 open reading frame 16	9	-1.30348	6.52188	14.4717	0.000142281	0.00150855
FAM131B	ENSG00000159784	FAM131B	protein_coding	family with sequence similarity 131 member B	7	1.31333	0.675309	14.4676	0.000142594	0.00150975
ETS2	ENSG00000157557	ETS2	protein_coding	ETS proto-oncogene 2, transcription factor	21	0.775345	5.80963	14.4674	0.000142604	0.00150975
GAMT	ENSG00000130005	GAMT	protein_coding	guanidinoacetate N-methyltransferase	19	-1.02978	3.03675	14.4626	0.000142968	0.00151249
LAGE3	ENSG00000196976	LAGE3	protein_coding	L antigen family member 3	X	-0.933566	4.02564	14.4559	0.000143479	0.0015164
HEPACAM2	ENSG00000188175	HEPACAM2	protein_coding	HEPACAM family member 2	7	-3.12135	0.275126	14.4547	0.000143569	0.0015164
PRDM5	ENSG00000138738	PRDM5	protein_coding	PR/SET domain 5	4	1.84565	1.54002	14.4536	0.000143655	0.0015164
QKI	ENSG00000112531	QKI	protein_coding	QKI, KH domain containing RNA binding	6	0.935877	6.24513	14.4508	0.000143872	0.00151758
TTC26	ENSG00000105948	TTC26	protein_coding	tetratricopeptide repeat domain 26	7	1.27062	1.11067	14.449	0.000144003	0.00151784
CAMK1	ENSG00000134072	CAMK1	protein_coding	calcium/calmodulin dependent protein kinase I	3	1.41516	5.55659	14.4399	0.000144705	0.00152412
DRG1	ENSG00000185721	DRG1	protein_coding	developmentally regulated GTP binding protein 1	22	-0.478936	4.89424	14.4305	0.00014543	0.00153064
POLR2G	ENSG00000168002	POLR2G	protein_coding	RNA polymerase II subunit G	11	-0.541227	6.13003	14.4205	0.0001462	0.00153762
BANF1	ENSG00000175334	BANF1	protein_coding	barrier to autointegration factor 1	11	-0.716851	6.34787	14.4015	0.000147687	0.00155196
RPIA	ENSG00000153574	RPIA	protein_coding	ribose 5-phosphate isomerase A	2	-0.726152	5.259	14.4003	0.00014778	0.00155196
PDE8A	ENSG00000073417	PDE8A	protein_coding	phosphodiesterase 8A	15	0.814728	3.8411	14.3823	0.000149195	0.00156568
RNF144A	ENSG00000151692	RNF144A	protein_coding	ring finger protein 144A	2	0.886737	4.81553	14.3767	0.000149642	0.00156922
SLC4A3	ENSG00000114923	SLC4A3	protein_coding	solute carrier family 4 member 3	2	1.72226	0.384393	14.3704	0.000150144	0.0015727
AL109955,1	ENSG00000218018	AL109955,1	antisense_RNA	uncharacterized LOC100291105	20	-1.17376	0.984549	14.3688	0.000150274	0.0015727
NR3C1	ENSG00000113580	NR3C1	protein_coding	nuclear receptor subfamily 3 group C member 1	5	0.826009	6.35355	14.3684	0.000150302	0.0015727
SPATA24	ENSG00000170469	SPATA24	protein_coding	spermatogenesis associated 24	5	-0.949264	0.642513	14.3587	0.00015108	0.00157968
HIST1H2BK	ENSG00000197903	HIST1H2BK	protein_coding	histone cluster 1 H2B family member k	6	-1.16998	5.88892	14.3555	0.000151334	0.00158118
METTL2A	ENSG00000087995	METTL2A	protein_coding	methyltransferase like 2A	17	-0.531619	3.09086	14.3493	0.000151837	0.00158529
DCAF11	ENSG00000100897	DCAF11	protein_coding	DDB1 and CUL4 associated factor 11	14	-0.697915	7.20971	14.3458	0.000152119	0.00158708
GRINA	ENSG00000178719	GRINA	protein_coding	glutamate ionotropic receptor NMDA type subunit associated protein 1	8	-1.35919	8.28005	14.3384	0.000152715	0.00159214
ABI3	ENSG00000108798	ABI3	protein_coding	ABI family member 3	17	-1.08149	6.82291	14.3204	0.000154189	0.00160634
FOSL2	ENSG00000075426	FOSL2	protein_coding	FOS like 2, AP-1 transcription factor subunit	2	0.853467	7.30843	14.3152	0.000154614	0.0016096
RHD	ENSG00000187010	RHD	protein_coding	Rh blood group D antigen	1	-3.11142	1.46778	14.3032	0.000155603	0.0016181
SNRPD2	ENSG00000125743	SNRPD2	protein_coding	small nuclear ribonucleoprotein D2 polypeptide	19	-0.880409	5.8472	14.3025	0.000155656	0.0016181
CNR2	ENSG00000188822	CNR2	protein_coding	cannabinoid receptor 2	1	1.1948	4.72756	14.3001	0.000155853	0.00161897
PRR5	ENSG00000186654	PRR5	protein_coding	proline rich 5	22	-1.00386	5.6271	14.2849	0.000157124	0.001631
SERPINE1	ENSG00000106366	SERPINE1	protein_coding	serpin family E member 1	7	-1.6943	0.492082	14.2807	0.000157472	0.00163343
THOC7	ENSG00000163634	THOC7	protein_coding	THO complex 7	3	-0.776619	4.58377	14.2763	0.000157841	0.00163607
TNFRSF11A	ENSG00000141655	TNFRSF11A	protein_coding	TNF receptor superfamily member 11a	18	1.0576	0.583027	14.2572	0.000159453	0.0016516
LINC02073	ENSG00000267452	LINC02073	lincRNA		17	4.69139	0.245539	14.2527	0.00015983	0.0016543
ACP1	ENSG00000143727	ACP1	protein_coding	acid phosphatase 1, soluble	2	-0.704891	5.61017	14.2279	0.000161948	0.00167501
CENPP	ENSG00000188312	CENPP	protein_coding	centromere protein P	9	-0.935424	1.78001	14.22	0.000162633	0.00167993
RNF169	ENSG00000166439	RNF169	protein_coding	ring finger protein 169	11	0.51461	5.45595	14.2197	0.000162657	0.00167993
IGKV1-12	ENSG00000243290	IGKV1-12	IG_V_gene		2	-1.76593	3.70469	14.2142	0.000163136	0.00168252
RASSF2	ENSG00000101265	RASSF2	protein_coding	Ras association domain family member 2	20	0.916811	9.13853	14.214	0.000163155	0.00168252
TBC1D7	ENSG00000145979	TBC1D7	protein_coding	TBC1 domain family member 7	6	-0.551427	3.30661	14.2128	0.000163259	0.00168252
SKI	ENSG00000157933	SKI	protein_coding	SKI proto-oncogene	1	0.627605	6.46086	14.2103	0.000163469	0.00168348
PPM1N	ENSG00000213889	PPM1N	protein_coding	protein phosphatase, Mg2+/Mn2+ dependent 1N (putative)	19	-1.25995	2.62972	14.2025	0.000164154	0.00168878
C11orf24	ENSG00000171067	C11orf24	protein_coding	chromosome 11 open reading frame 24	11	-0.534613	4.72552	14.2017	0.000164219	0.00168878
POLD2	ENSG00000106628	POLD2	protein_coding	DNA polymerase delta 2, accessory subunit	7	-0.748786	5.38992	14.1972	0.000164619	0.00169107
HDGFL3	ENSG00000166503	HDGFL3	protein_coding	HDGF like 3	15	-1.20382	2.19232	14.196	0.000164723	0.00169107
TRGV2	ENSG00000233306	TRGV2	TR_V_gene		7	-1.39078	2.21974	14.1951	0.000164795	0.00169107
PPOX	ENSG00000143224	PPOX	protein_coding	protoporphyrinogen oxidase	1	-0.680026	4.66345	14.1857	0.000165621	0.00169832
GYPA	ENSG00000170180	GYPA	protein_coding	glycophorin A (MNS blood group)	4	-4.22819	0.627583	14.1806	0.000166077	0.00170178
INPP5B	ENSG00000204084	INPP5B	protein_coding	inositol polyphosphate-5-phosphatase B	1	0.597672	5.45295	14.1644	0.000167512	0.00171527
SNX30	ENSG00000148158	SNX30	protein_coding	sorting nexin family member 30	9	0.781295	4.91808	14.1621	0.000167712	0.00171609
CHIT1	ENSG00000133063	CHIT1	protein_coding	chitinase 1	1	-2.59002	2.11099	14.1485	0.000168933	0.00172735
MPV17	ENSG00000115204	MPV17	protein_coding	MPV17, mitochondrial inner membrane protein	2	-0.429505	5.47897	14.1433	0.000169403	0.00173092
PFDN1	ENSG00000113068	PFDN1	protein_coding	prefoldin subunit 1	5	-0.475022	5.05087	14.1321	0.000170408	0.0017388
SLC5A9	ENSG00000117834	SLC5A9	protein_coding	solute carrier family 5 member 9	1	1.62334	0.769847	14.132	0.000170416	0.0017388
JMJD1C	ENSG00000171988	JMJD1C	protein_coding	jumonji domain containing 1C	10	1.29726	6.50041	14.1286	0.000170727	0.00174074
SPARC	ENSG00000113140	SPARC	protein_coding	secreted protein acidic and cysteine rich	5	-1.76368	7.06616	14.1232	0.000171223	0.00174361
MAP3K5	ENSG00000197442	MAP3K5	protein_coding	mitogen-activated protein kinase kinase kinase 5	6	0.515609	6.00941	14.1228	0.000171251	0.00174361
ITGB3	ENSG00000259207	ITGB3	protein_coding	integrin subunit beta 3	17	-1.90711	3.30424	14.1157	0.000171902	0.00174899
PAK2	ENSG00000180370	PAK2	protein_coding	p21 (RAC1) activated kinase 2	3	0.65295	7.41757	14.11	0.000172429	0.00175196
AC147651,3	ENSG00000237181	AC147651,3	antisense_RNA		7	-0.902697	2.14891	14.1099	0.000172438	0.00175196
LYN	ENSG00000254087	LYN	protein_coding	LYN proto-oncogene, Src family tyrosine kinase	8	0.955499	8.97825	14.1073	0.000172671	0.00175309
CBWD5	ENSG00000147996	CBWD5	protein_coding	COBW domain containing 6	9	0.919991	2.08172	14.0806	0.000175141	0.00177365
CBWD5	ENSG00000147996	CBWD5	protein_coding	COBW domain containing 3	9	0.919991	2.08172	14.0806	0.000175141	0.00177365
CBWD5	ENSG00000147996	CBWD5	protein_coding	COBW domain containing 5	9	0.919991	2.08172	14.0806	0.000175141	0.00177365
DSCC1	ENSG00000136982	DSCC1	protein_coding	DNA replication and sister chromatid cohesion 1	8	-1.94668	0.573612	14.0801	0.00017519	0.00177365
AP003774,4	ENSG00000236935	AP003774,4	antisense_RNA		11	-1.07103	1.11893	14.0765	0.000175522	0.00177575
PSMB5	ENSG00000100804	PSMB5	protein_coding	proteasome subunit beta 5	14	-0.735674	4.56645	14.0694	0.000176188	0.00178124
SIAE	ENSG00000110013	SIAE	protein_coding	sialic acid acetylesterase	11	-0.748449	3.1462	14.0678	0.000176336	0.00178148
MRPL15	ENSG00000137547	MRPL15	protein_coding	mitochondrial ribosomal protein L15	8	-0.633124	3.96944	14.0636	0.00017673	0.00178421
SGK3	ENSG00000104205	SGK3	protein_coding	serum/glucocorticoid regulated kinase family member 3	8	0.629367	2.53239	14.0551	0.000177531	0.00179103
FAH	ENSG00000103876	FAH	protein_coding	fumarylacetoacetate hydrolase	15	-1.13611	3.74554	14.0413	0.000178836	0.00180293
WDR54	ENSG00000005448	WDR54	protein_coding	WD repeat domain 54	2	-0.724138	3.98586	14.037	0.000179245	0.00180578
UCK2	ENSG00000143179	UCK2	protein_coding	uridine-cytidine kinase 2	1	-0.632959	3.74138	14.0338	0.000179556	0.00180658
AC012236,1	ENSG00000259772	AC012236,1	lincRNA		15	-1.34593	1.40762	14.0335	0.000179586	0.00180658
KEAP1	ENSG00000079999	KEAP1	protein_coding	kelch like ECH associated protein 1	19	-0.670098	5.81033	14.0323	0.000179702	0.00180658
TM6SF1	ENSG00000136404	TM6SF1	protein_coding	transmembrane 6 superfamily member 1	15	1.09075	4.42223	14.0274	0.000180161	0.00180994
RREB1	ENSG00000124782	RREB1	protein_coding	ras responsive element binding protein 1	6	0.686674	5.02115	14.0182	0.000181054	0.00181763
NAT14	ENSG00000090971	NAT14	protein_coding	N-acetyltransferase 14 (putative)	19	-0.935882	2.3092	14.0027	0.000182552	0.00183138
GTF2IRD2	ENSG00000196275	GTF2IRD2	protein_coding	GTF2I repeat domain containing 2	7	0.789863	1.59067	13.9946	0.000183338	0.00183637
PTPRF	ENSG00000142949	PTPRF	protein_coding	protein tyrosine phosphatase, receptor type F	1	-1.9823	0.218778	13.9945	0.000183349	0.00183637
TRIB3	ENSG00000101255	TRIB3	protein_coding	tribbles pseudokinase 3	20	-0.740725	4.21599	13.9936	0.000183432	0.00183637
GMPPB	ENSG00000173540	GMPPB	protein_coding	GDP-mannose pyrophosphorylase B	3	-0.664743	4.8256	13.9853	0.000184244	0.00184321
MDK	ENSG00000110492	MDK	protein_coding	midkine	11	-1.34328	1.4589	13.9803	0.000184739	0.00184687
DOHH	ENSG00000129932	DOHH	protein_coding	deoxyhypusine hydroxylase	19	-1.36691	3.5944	13.9709	0.000185662	0.00185481
ATF4	ENSG00000128272	ATF4	protein_coding	activating transcription factor 4	22	-0.455226	7.67781	13.9688	0.00018587	0.0018556
RASSF3	ENSG00000153179	RASSF3	protein_coding	Ras association domain family member 3	12	0.854765	7.51283	13.9641	0.000186334	0.00185894
AREL1	ENSG00000119682	AREL1	protein_coding	apoptosis resistant E3 ubiquitin protein ligase 1	14	0.535246	6.47572	13.9597	0.000186772	0.00186201
ARRDC3	ENSG00000113369	ARRDC3	protein_coding	arrestin domain containing 3	5	1.29286	6.50948	13.9411	0.000188633	0.00187919
CHST12	ENSG00000136213	CHST12	protein_coding	carbohydrate sulfotransferase 12	7	-0.664459	5.86113	13.9398	0.000188757	0.00187919
ANKRD42	ENSG00000137494	ANKRD42	protein_coding	ankyrin repeat domain 42	11	0.605881	2.12892	13.932	0.000189542	0.0018857
MMRN1	ENSG00000138722	MMRN1	protein_coding	multimerin 1	4	-1.84393	1.57784	13.9252	0.000190234	0.00189022
IGKV3-20	ENSG00000239951	IGKV3-20	IG_V_gene		2	-1.87797	7.67644	13.9249	0.000190259	0.00189022
DEPDC1B	ENSG00000035499	DEPDC1B	protein_coding	DEP domain containing 1B	5	-1.96674	1.20768	13.9211	0.000190643	0.00189272
HBZ	ENSG00000130656	HBZ	protein_coding	hemoglobin subunit zeta	16	-4.43189	0.947041	13.918	0.000190958	0.00189454
NBPF20	ENSG00000162825	NBPF20	protein_coding	NBPF member 20	1	1.8607	1.57776	13.9154	0.000191221	0.00189584
ANLN	ENSG00000011426	ANLN	protein_coding	anillin actin binding protein	7	-1.90683	0.964297	13.913	0.000191473	0.00189703
TIMM50	ENSG00000105197	TIMM50	protein_coding	translocase of inner mitochondrial membrane 50	19	-0.649036	4.9702	13.906	0.000192181	0.0019022
ZNF697	ENSG00000143067	ZNF697	protein_coding	zinc finger protein 697	1	1.19687	0.838842	13.9052	0.000192261	0.0019022
AL512306,2	ENSG00000240219	AL512306,2	lincRNA		1	-0.745597	3.43091	13.8993	0.000192875	0.00190697
RITA1	ENSG00000139405	RITA1	protein_coding	RBPJ interacting and tubulin associated 1	12	-0.707484	4.34056	13.8923	0.000193589	0.00191271
MRPL20	ENSG00000242485	MRPL20	protein_coding	mitochondrial ribosomal protein L20	1	-0.645974	5.55465	13.884	0.000194445	0.00191984
ORC6	ENSG00000091651	ORC6	protein_coding	origin recognition complex subunit 6	16	-1.21755	0.960435	13.8794	0.000194921	0.00192322
NDUFS7	ENSG00000115286	NDUFS7	protein_coding	NADH:ubiquinone oxidoreductase core subunit S7	19	-0.919278	6.22952	13.8763	0.000195246	0.0019251
TMEM65	ENSG00000164983	TMEM65	protein_coding	transmembrane protein 65	8	0.973097	4.03502	13.8606	0.000196878	0.00193987
CTDSP2	ENSG00000175215	CTDSP2	protein_coding	CTD small phosphatase 2	12	0.596317	8.69647	13.8575	0.000197207	0.00194117
BUB1B	ENSG00000156970	BUB1B	protein_coding	BUB1 mitotic checkpoint serine/threonine kinase B	15	-1.72607	1.39865	13.8568	0.000197281	0.00194117
RP2	ENSG00000102218	RP2	protein_coding	RP2, ARL3 GTPase activating protein	X	0.950721	5.21742	13.8539	0.000197591	0.00194289
FAM83H	ENSG00000180921	FAM83H	protein_coding	family with sequence similarity 83 member H	8	-0.675029	2.65337	13.8498	0.000198023	0.0019458
FAM83A	ENSG00000147689	FAM83A	protein_coding	family with sequence similarity 83 member A	8	-3.95498	0.487362	13.8241	0.000200748	0.00197123
A4GALT	ENSG00000128274	A4GALT	protein_coding	alpha 1,4-galactosyltransferase (P blood group)	22	-3.48382	0.375143	13.8131	0.000201921	0.00198085
MRPS7	ENSG00000125445	MRPS7	protein_coding	mitochondrial ribosomal protein S7	17	-0.515649	4.98311	13.8124	0.000202004	0.00198085
GUCD1	ENSG00000138867	GUCD1	protein_coding	guanylyl cyclase domain containing 1	22	-0.646495	7.47591	13.8074	0.000202537	0.00198472
CACUL1	ENSG00000151893	CACUL1	protein_coding	CDK2 associated cullin domain 1	10	0.727223	5.74393	13.8031	0.000202996	0.00198787
FBXO6	ENSG00000116663	FBXO6	protein_coding	F-box protein 6	1	-1.26973	5.6521	13.7921	0.000204197	0.00199826
PITHD1	ENSG00000057757	PITHD1	protein_coding	PITH domain containing 1	1	-0.782423	5.76082	13.7813	0.000205367	0.0020082
CTBP2	ENSG00000175029	CTBP2	protein_coding	C-terminal binding protein 2	10	0.737281	5.52202	13.7802	0.000205492	0.0020082
TIPIN	ENSG00000075131	TIPIN	protein_coding	TIMELESS interacting protein	15	-1.05336	1.31537	13.7736	0.000206209	0.00201257
PAGE2B	ENSG00000238269	PAGE2B	protein_coding	PAGE family member 2B	X	-2.4578	0.90561	13.7733	0.000206245	0.00201257
RPL24	ENSG00000114391	RPL24	protein_coding	ribosomal protein L24	3	-0.782192	7.82757	13.772	0.000206386	0.00201257
SSFA2	ENSG00000138434	SSFA2	protein_coding	sperm specific antigen 2	2	0.885682	5.8582	13.771	0.0002065	0.00201257
TOMM40	ENSG00000130204	TOMM40	protein_coding	translocase of outer mitochondrial membrane 40	19	-0.812145	5.18986	13.7537	0.000208411	0.00202868
ARNT	ENSG00000143437	ARNT	protein_coding	aryl hydrocarbon receptor nuclear translocator	1	0.45365	5.95434	13.7535	0.000208436	0.00202868
STX3	ENSG00000166900	STX3	protein_coding	syntaxin 3	11	1.15902	7.29792	13.7511	0.000208703	0.00202991
MTG1	ENSG00000148824	MTG1	protein_coding	mitochondrial ribosome associated GTPase 1	10	-0.574334	2.82043	13.7391	0.000210031	0.00204144
CCT7	ENSG00000135624	CCT7	protein_coding	chaperonin containing TCP1 subunit 7	2	-0.521879	7.28088	13.7245	0.00021168	0.00205608
LINC01882	ENSG00000267654	LINC01882	lincRNA	long intergenic non-protein coding RNA 1882	18	-1.52953	0.168924	13.7133	0.000212939	0.00206684
ZXDC	ENSG00000070476	ZXDC	protein_coding	ZXD family zinc finger C	3	0.539338	5.85625	13.7121	0.000213076	0.00206684
SLC38A7	ENSG00000103042	SLC38A7	protein_coding	solute carrier family 38 member 7	16	-0.594597	3.85875	13.7028	0.000214132	0.00207568
MAP7	ENSG00000135525	MAP7	protein_coding	microtubule associated protein 7	6	1.61466	1.7735	13.6927	0.000215293	0.00208138
YIF1B	ENSG00000167645	YIF1B	protein_coding	Yip1 interacting factor homolog B, membrane trafficking protein	19	-0.890388	5.76581	13.6926	0.000215307	0.00208138
SLC39A3	ENSG00000141873	SLC39A3	protein_coding	solute carrier family 39 member 3	19	-1.11554	4.52111	13.692	0.000215375	0.00208138
SAC3D1	ENSG00000168061	SAC3D1	protein_coding	SAC3 domain containing 1	11	-0.978797	3.27985	13.6916	0.00021542	0.00208138
IGKV3D-20	ENSG00000211625	IGKV3D-20	IG_V_gene		2	-2.36587	3.10298	13.6913	0.000215445	0.00208138
ZSWIM6	ENSG00000130449	ZSWIM6	protein_coding	zinc finger SWIM-type containing 6	5	0.932549	4.63945	13.6866	0.000215985	0.0020852
CREBBP	ENSG00000005339	CREBBP	protein_coding	CREB binding protein	16	0.753612	7.25912	13.6809	0.000216652	0.00208951
HIP1	ENSG00000127946	HIP1	protein_coding	huntingtin interacting protein 1	7	1.1827	5.60805	13.6802	0.000216723	0.00208951
CALCOCO1	ENSG00000012822	CALCOCO1	protein_coding	calcium binding and coiled-coil domain 1	12	0.549073	7.42483	13.6686	0.000218073	0.00209969
ERCC2	ENSG00000104884	ERCC2	protein_coding	ERCC excision repair 2, TFIIH core complex helicase subunit	19	-0.658035	4.34106	13.6676	0.000218183	0.00209969
ATP6V1A	ENSG00000114573	ATP6V1A	protein_coding	ATPase H+ transporting V1 subunit A	3	0.804524	6.20971	13.6673	0.000218218	0.00209969
ENTPD1	ENSG00000138185	ENTPD1	protein_coding	ectonucleoside triphosphate diphosphohydrolase 1	10	0.768974	5.39096	13.6614	0.000218908	0.00210492
AMZ2	ENSG00000196704	AMZ2	protein_coding	archaelysin family metallopeptidase 2	17	-0.380326	5.7424	13.6562	0.000219514	0.00210934
TAOK3	ENSG00000135090	TAOK3	protein_coding	TAO kinase 3	12	0.491198	6.36726	13.6538	0.000219801	0.00211068
IGLC3	ENSG00000211679	IGLC3	IG_C_gene		22	-1.6238	7.32922	13.6486	0.000220406	0.00211508
ZNF652	ENSG00000198740	ZNF652	protein_coding	zinc finger protein 652	17	0.680345	6.13185	13.6409	0.000221314	0.00212237
FOXN3	ENSG00000053254	FOXN3	protein_coding	forkhead box N3	14	0.542907	6.59538	13.6357	0.000221922	0.00212678
GARS	ENSG00000106105	GARS	protein_coding	glycyl-tRNA synthetase	7	-0.505012	5.95833	13.6337	0.000222157	0.00212761
MID1IP1	ENSG00000165175	MID1IP1	protein_coding	MID1 interacting protein 1	X	0.870638	6.46014	13.6309	0.000222494	0.00212942
PRDX1	ENSG00000117450	PRDX1	protein_coding	peroxiredoxin 1	1	-0.656601	6.58124	13.6262	0.000223048	0.00213312
AC007342,2	ENSG00000259962	AC007342,2	unprocessed_pseudogene		16	1.40453	0.672302	13.6237	0.000223354	0.00213312
PRMT5	ENSG00000100462	PRMT5	protein_coding	protein arginine methyltransferase 5	14	-0.490194	5.39487	13.6235	0.000223373	0.00213312
COX8A	ENSG00000176340	COX8A	protein_coding	cytochrome c oxidase subunit 8A	11	-0.95805	5.89169	13.6221	0.000223533	0.00213312
IGLV1-40	ENSG00000211653	IGLV1-40	IG_V_gene		22	-1.66515	5.97225	13.6214	0.000223624	0.00213312
CDKL5	ENSG00000008086	CDKL5	protein_coding	cyclin dependent kinase like 5	X	0.91536	3.09134	13.6132	0.000224604	0.00214104
GMNN	ENSG00000112312	GMNN	protein_coding	geminin, DNA replication inhibitor	6	-1.12901	2.51825	13.6112	0.000224834	0.00214182
TMEM208	ENSG00000168701	TMEM208	protein_coding	transmembrane protein 208	16	-0.701814	4.55613	13.609	0.000225103	0.00214295
NOV	ENSG00000136999	NOV	protein_coding	nephroblastoma overexpressed	8	2.19611	3.30186	13.6052	0.000225562	0.0021459
TTC25	ENSG00000204815	TTC25	protein_coding	tetratricopeptide repeat domain 25	17	-2.01685	0.657057	13.6027	0.000225857	0.00214672
BLOC1S1	ENSG00000135441	BLOC1S1	protein_coding	biogenesis of lysosomal organelles complex 1 subunit 1	12	-0.747234	3.63037	13.602	0.000225947	0.00214672
GZMA	ENSG00000145649	GZMA	protein_coding	granzyme A	5	-1.34718	6.73404	13.5957	0.000226702	0.00215247
UBE2L3	ENSG00000185651	UBE2L3	protein_coding	ubiquitin conjugating enzyme E2 L3	22	-0.636365	6.86405	13.5894	0.000227468	0.00215832
BHLHE40	ENSG00000134107	BHLHE40	protein_coding	basic helix-loop-helix family member e40	3	0.714118	6.31966	13.5851	0.000227992	0.00215999
CASC4	ENSG00000166734	CASC4	protein_coding	cancer susceptibility 4	15	0.798062	5.4051	13.5845	0.000228066	0.00215999
CASP1P2	ENSG00000254750	CASP1P2	unprocessed_pseudogene		11	-1.48931	0.717456	13.5832	0.000228221	0.00215999
RNF44	ENSG00000146083	RNF44	protein_coding	ring finger protein 44	5	0.559867	7.76398	13.583	0.000228246	0.00215999
KIFC3	ENSG00000140859	KIFC3	protein_coding	kinesin family member C3	16	-1.34893	3.47132	13.5816	0.000228414	0.00216015
CDKN2AIPNL	ENSG00000237190	CDKN2AIPNL	protein_coding	CDKN2A interacting protein N-terminal like	5	-0.530332	3.17239	13.5765	0.000229034	0.00216459
ZFHX3	ENSG00000140836	ZFHX3	protein_coding	zinc finger homeobox 3	16	0.996638	1.96092	13.5624	0.000230761	0.00217948
PIM1	ENSG00000137193	PIM1	protein_coding	Pim-1 proto-oncogene, serine/threonine kinase	6	-0.917927	8.41001	13.5551	0.000231662	0.00218655
S100A12	ENSG00000163221	S100A12	protein_coding	S100 calcium binding protein A12	1	-1.63792	7.33497	13.5526	0.000231967	0.00218799
BHLHA15	ENSG00000180535	BHLHA15	protein_coding	basic helix-loop-helix family member a15	7	-1.95325	0.773082	13.5509	0.00023218	0.00218856
CCL3	ENSG00000277632	CCL3	protein_coding	C-C motif chemokine ligand 3	17	-1.4597	2.57637	13.5434	0.000233104	0.00219582
EIF1	ENSG00000173812	EIF1	protein_coding	eukaryotic translation initiation factor 1	17	-0.828557	9.64755	13.5379	0.000233796	0.0022009
ECHS1	ENSG00000127884	ECHS1	protein_coding	enoyl-CoA hydratase, short chain 1	10	-0.723371	5.76365	13.5363	0.000233994	0.00220133
PNRC1	ENSG00000146278	PNRC1	protein_coding	proline rich nuclear receptor coactivator 1	6	0.691725	7.86733	13.5341	0.000234265	0.00220243
ZBED3	ENSG00000132846	ZBED3	protein_coding	zinc finger BED-type containing 3	5	0.812893	1.98976	13.5281	0.000235015	0.00220706
NOP16	ENSG00000048162	NOP16	protein_coding	NOP16 nucleolar protein	5	-0.652904	3.7291	13.5277	0.000235065	0.00220706
LGALS1	ENSG00000100097	LGALS1	protein_coding	galectin 1	22	-1.28976	7.56097	13.5176	0.000236338	0.00221756
POLE2	ENSG00000100479	POLE2	protein_coding	DNA polymerase epsilon 2, accessory subunit	14	-1.63612	0.842238	13.5132	0.000236891	0.0022213
ABLIM3	ENSG00000173210	ABLIM3	protein_coding	actin binding LIM protein family member 3	5	-1.81821	3.43019	13.5115	0.000237101	0.00222182
DNAJB11	ENSG00000090520	DNAJB11	protein_coding	DnaJ heat shock protein family (Hsp40) member B11	3	-0.628724	5.49243	13.4961	0.000239065	0.00223829
IFNG	ENSG00000111537	IFNG	protein_coding	interferon gamma	12	-2.41416	1.68141	13.4952	0.000239171	0.00223829
P2RX6	ENSG00000099957	P2RX6	protein_coding	purinergic receptor P2X 6	22	1.64425	-0.141778	13.4884	0.000240045	0.002245
SDCBP	ENSG00000137575	SDCBP	protein_coding	syndecan binding protein	8	0.994132	8.57336	13.4822	0.000240838	0.00225096
CDK1	ENSG00000170312	CDK1	protein_coding	cyclin dependent kinase 1	10	-2.27295	1.90718	13.4793	0.000241212	0.00225298
RFFL	ENSG00000092871	RFFL	protein_coding	ring finger and FYVE like domain containing E3 ubiquitin protein ligase	17	0.619711	5.7962	13.4774	0.000241459	0.00225383
TP73	ENSG00000078900	TP73	protein_coding	tumor protein p73	1	-1.5228	0.217631	13.4746	0.000241818	0.00225572
CELF1	ENSG00000149187	CELF1	protein_coding	CUGBP Elav-like family member 1	11	0.58277	7.20365	13.4675	0.000242732	0.00226276
IRF3	ENSG00000126456	IRF3	protein_coding	interferon regulatory factor 3	19	-0.766842	7.39555	13.4616	0.000243495	0.0022684
KLHL35	ENSG00000149243	KLHL35	protein_coding	kelch like family member 35	11	-1.52088	0.0076602	13.4415	0.00024612	0.00229137
SMAD5	ENSG00000113658	SMAD5	protein_coding	SMAD family member 5	5	1.06027	3.55099	13.4378	0.000246606	0.00229441
G0S2	ENSG00000123689	G0S2	protein_coding	G0/G1 switch 2	1	-1.60295	1.77075	13.4164	0.000249427	0.00231916
SPC25	ENSG00000152253	SPC25	protein_coding	SPC25, NDC80 kinetochore complex component	2	-2.40903	0.284183	13.4101	0.000250269	0.00232548
AC092718,4	ENSG00000261061	AC092718,4	sense_intronic		16	-1.28348	0.459533	13.4043	0.000251055	0.00233127
TARM1	ENSG00000248385	TARM1	protein_coding	T-cell-interacting, activating receptor on myeloid cells 1	19	-3.36196	-0.00726681	13.4026	0.00025128	0.00233185
DNPEP	ENSG00000123992	DNPEP	protein_coding	aspartyl aminopeptidase	2	-0.606369	5.72532	13.3997	0.00025166	0.00233387
COX10	ENSG00000006695	COX10	protein_coding	COX10, heme A:farnesyltransferase cytochrome c oxidase assembly factor	17	-0.418316	3.80907	13.3954	0.000252237	0.00233772
C12orf45	ENSG00000151131	C12orf45	protein_coding	chromosome 12 open reading frame 45	12	-0.629335	1.92432	13.3928	0.000252598	0.00233954
CLEC2L	ENSG00000236279	CLEC2L	protein_coding	C-type lectin domain family 2 member L	7	-2.45265	1.15026	13.3868	0.000253397	0.00234544
ACSL4	ENSG00000068366	ACSL4	protein_coding	acyl-CoA synthetase long chain family member 4	X	0.913196	5.96174	13.3779	0.000254608	0.00235512
AL353759,1	ENSG00000283064	AL353759,1	antisense_RNA		6	-0.828268	0.347395	13.3671	0.00025608	0.00236722
AARS	ENSG00000090861	AARS	protein_coding	alanyl-tRNA synthetase	16	-0.643574	6.03456	13.3618	0.000256796	0.0023713
STK16	ENSG00000115661	STK16	protein_coding	serine/threonine kinase 16	2	-0.526503	5.02218	13.3614	0.000256852	0.0023713
TGM2	ENSG00000198959	TGM2	protein_coding	transglutaminase 2	20	-2.25333	4.49945	13.3486	0.00025861	0.00238599
AC093495,1	ENSG00000228242	AC093495,1	antisense_RNA		3	1.44921	2.9515	13.347	0.000258837	0.00238655
NDUFS5	ENSG00000168653	NDUFS5	protein_coding	NADH:ubiquinone oxidoreductase subunit S5	1	-0.939913	4.48794	13.3423	0.000259489	0.00239103
MICALL2	ENSG00000164877	MICALL2	protein_coding	MICAL like 2	7	-1.20114	1.8559	13.3219	0.00026232	0.00241557
MTFR1L	ENSG00000117640	MTFR1L	protein_coding	mitochondrial fission regulator 1 like	1	0.501071	5.46548	13.3178	0.000262902	0.00241937
LTA	ENSG00000226979	LTA	protein_coding	lymphotoxin alpha	6	-0.7277	3.53428	13.3035	0.000264905	0.00243624
COL4A3BP	ENSG00000113163	COL4A3BP	protein_coding	collagen type IV alpha 3 binding protein	5	0.717292	5.54733	13.3017	0.000265164	0.00243707
ABHD17A	ENSG00000129968	ABHD17A	protein_coding	abhydrolase domain containing 17A	19	-0.891333	7.99467	13.2989	0.000265558	0.00243805
GPR137	ENSG00000173264	GPR137	protein_coding	G protein-coupled receptor 137	11	-0.839068	4.82041	13.2986	0.000265611	0.00243805
AK1	ENSG00000106992	AK1	protein_coding	adenylate kinase 1	9	-1.06136	2.76035	13.2953	0.000266073	0.00244073
MRPL16	ENSG00000166902	MRPL16	protein_coding	mitochondrial ribosomal protein L16	11	-0.452872	5.07487	13.2898	0.000266856	0.00244635
OLFM4	ENSG00000102837	OLFM4	protein_coding	olfactomedin 4	13	-3.2565	2.7351	13.2858	0.00026743	0.00245005
YIF1A	ENSG00000174851	YIF1A	protein_coding	Yip1 interacting factor homolog A, membrane trafficking protein	11	-0.737512	4.94197	13.2844	0.000267624	0.00245026
SPHK1	ENSG00000176170	SPHK1	protein_coding	sphingosine kinase 1	17	-1.22647	3.335	13.2825	0.000267898	0.00245121
LY6G6F	ENSG00000204424	LY6G6F	protein_coding	lymphocyte antigen 6 family member G6F	6	-2.01836	-0.0130421	13.2769	0.000268695	0.00245694
FDFT1	ENSG00000079459	FDFT1	protein_coding	farnesyl-diphosphate farnesyltransferase 1	8	-0.6252	6.9871	13.2671	0.00027011	0.0024683
ERN1	ENSG00000178607	ERN1	protein_coding	endoplasmic reticulum to nucleus signaling 1	17	0.810155	6.03534	13.2658	0.00027029	0.00246837
LAYN	ENSG00000204381	LAYN	protein_coding	layilin	11	-1.2462	-0.0798111	13.2577	0.000271468	0.00247683
COA6	ENSG00000168275	COA6	protein_coding	cytochrome c oxidase assembly factor 6	1	-0.692762	3.08776	13.257	0.000271561	0.00247683
AC119044,1	ENSG00000258352	AC119044,1	transcribed_processed_pseudogene		12	-0.606077	2.73945	13.2537	0.000272044	0.00247966
CEP55	ENSG00000138180	CEP55	protein_coding	centrosomal protein 55	10	-2.22055	2.02075	13.2518	0.000272318	0.00248058
HIST1H2BJ	ENSG00000124635	HIST1H2BJ	protein_coding	histone cluster 1 H2B family member j	6	-1.40582	2.59758	13.249	0.000272722	0.00248269
CLDN23	ENSG00000253958	CLDN23	protein_coding	claudin 23	8	1.15407	-0.0149503	13.2429	0.00027361	0.00248919
XPC	ENSG00000154767	XPC	protein_coding	XPC complex subunit, DNA damage recognition and repair factor	3	0.477869	6.2882	13.2385	0.000274255	0.00249348
ENSA	ENSG00000143420	ENSA	protein_coding	endosulfine alpha	1	-0.418036	6.99694	13.226	0.000276091	0.00250859
SIGLEC10	ENSG00000142512	SIGLEC10	protein_coding	sialic acid binding Ig like lectin 10	19	1.28637	7.81869	13.2223	0.000276635	0.00251193
EPAS1	ENSG00000116016	EPAS1	protein_coding	endothelial PAS domain protein 1	2	1.32708	2.53141	13.2155	0.00027764	0.00251947
TACO1	ENSG00000136463	TACO1	protein_coding	translational activator of cytochrome c oxidase I	17	-0.614964	4.00416	13.2137	0.000277912	0.00252025
SLC16A13	ENSG00000174327	SLC16A13	protein_coding	solute carrier family 16 member 13	17	-0.611146	2.77341	13.2126	0.000278077	0.00252025
PPIL1	ENSG00000137168	PPIL1	protein_coding	peptidylprolyl isomerase like 1	6	-0.612591	3.52161	13.2086	0.000278668	0.00252257
IGHA2	ENSG00000211890	IGHA2	IG_C_gene		14	-1.8915	8.13147	13.2085	0.000278684	0.00252257
ZAP70	ENSG00000115085	ZAP70	protein_coding	zeta chain of T-cell receptor associated protein kinase 70	2	-0.587312	8.34931	13.2067	0.000278952	0.0025234
RAB33A	ENSG00000134594	RAB33A	protein_coding	RAB33A, member RAS oncogene family	X	-0.780658	2.91824	13.2	0.000279952	0.00252985
CEP63	ENSG00000182923	CEP63	protein_coding	centrosomal protein 63	3	0.697778	5.3244	13.1995	0.000280018	0.00252985
VEZF1	ENSG00000136451	VEZF1	protein_coding	vascular endothelial zinc finger 1	17	0.686606	5.89274	13.1941	0.000280836	0.00253565
SSNA1	ENSG00000176101	SSNA1	protein_coding	SS nuclear autoantigen 1	9	-0.80947	5.99618	13.1894	0.000281535	0.00254037
CHAF1A	ENSG00000167670	CHAF1A	protein_coding	chromatin assembly factor 1 subunit A	19	-0.744902	3.96623	13.1882	0.000281717	0.00254041
RPLP1	ENSG00000137818	RPLP1	protein_coding	ribosomal protein lateral stalk subunit P1	15	-0.817342	10.3423	13.1838	0.00028238	0.00254479
STXBP3	ENSG00000116266	STXBP3	protein_coding	syntaxin binding protein 3	1	0.754712	5.4929	13.1813	0.000282752	0.00254654
SOCS1	ENSG00000185338	SOCS1	protein_coding	suppressor of cytokine signaling 1	16	-1.47042	4.1446	13.1751	0.00028369	0.00255339
CALM3	ENSG00000160014	CALM3	protein_coding	calmodulin 3	19	-0.723915	8.83007	13.1731	0.000283995	0.00255453
HILPDA	ENSG00000135245	HILPDA	protein_coding	hypoxia inducible lipid droplet associated	7	0.856118	1.13425	13.1698	0.000284492	0.0025574
IQGAP1	ENSG00000140575	IQGAP1	protein_coding	IQ motif containing GTPase activating protein 1	15	0.791379	8.74836	13.1589	0.00028615	0.00257069
NCAPG	ENSG00000109805	NCAPG	protein_coding	non-SMC condensin I complex subunit G	4	-2.24404	2.30135	13.157	0.00028645	0.00257178
ORMDL2	ENSG00000123353	ORMDL2	protein_coding	ORMDL sphingolipid biosynthesis regulator 2	12	-0.611112	5.01287	13.1472	0.000287943	0.00258356
HRH2	ENSG00000113749	HRH2	protein_coding	histamine receptor H2	5	1.13265	5.21306	13.143	0.000288597	0.00258782
DUT	ENSG00000128951	DUT	protein_coding	deoxyuridine triphosphatase	15	-0.61127	5.28783	13.1267	0.000291124	0.00260766
ARHGEF6	ENSG00000129675	ARHGEF6	protein_coding	Rac/Cdc42 guanine nucleotide exchange factor 6	X	0.592966	7.35883	13.1263	0.000291173	0.00260766
LDLRAD4	ENSG00000168675	LDLRAD4	protein_coding	low density lipoprotein receptor class A domain containing 4	18	0.638246	4.15005	13.1243	0.000291488	0.00260885
EXOSC9	ENSG00000123737	EXOSC9	protein_coding	exosome component 9	4	-0.492681	4.69287	13.1209	0.000292012	0.00261182
RGS1	ENSG00000090104	RGS1	protein_coding	regulator of G protein signaling 1	1	-2.07517	2.0493	13.1199	0.000292183	0.00261182
MAPK1	ENSG00000100030	MAPK1	protein_coding	mitogen-activated protein kinase 1	22	0.594528	7.82203	13.1184	0.000292415	0.00261227
FAM45A	ENSG00000119979	FAM45A	protein_coding	family with sequence similarity 45 member A	10	0.669605	5.18696	13.1152	0.000292904	0.00261501
TET3	ENSG00000187605	TET3	protein_coding	tet methylcytosine dioxygenase 3	2	0.741111	5.84296	13.1014	0.000295071	0.00263272
RSU1	ENSG00000148484	RSU1	protein_coding	Ras suppressor protein 1	10	-0.630574	6.41247	13.0887	0.000297087	0.00264762
NDUFC1	ENSG00000109390	NDUFC1	protein_coding	NADH:ubiquinone oxidoreductase subunit C1	4	-0.635946	4.5799	13.0885	0.00029711	0.00264762
PSMA7	ENSG00000101182	PSMA7	protein_coding	proteasome subunit alpha 7	20	-0.588094	7.0287	13.0822	0.000298114	0.00265492
AHNAK	ENSG00000124942	AHNAK	protein_coding	AHNAK nucleoprotein	11	0.689649	9.29492	13.0793	0.00029858	0.00265742
ARID1A	ENSG00000117713	ARID1A	protein_coding	AT-rich interaction domain 1A	1	0.630102	7.21011	13.0779	0.000298808	0.0026578
HECTD3	ENSG00000126107	HECTD3	protein_coding	HECT domain E3 ubiquitin protein ligase 3	1	-0.577503	6.0878	13.0746	0.000299327	0.00266077
IL21R	ENSG00000103522	IL21R	protein_coding	interleukin 21 receptor	16	-0.645602	5.97998	13.0569	0.000302168	0.00268436
HBP1	ENSG00000105856	HBP1	protein_coding	HMG-box transcription factor 1	7	0.725878	6.83852	13.0551	0.000302456	0.00268526
PPDPF	ENSG00000125534	PPDPF	protein_coding		20	-1.43509	8.02089	13.0512	0.000303091	0.00268809
NDUFAF2	ENSG00000164182	NDUFAF2	protein_coding	NADH:ubiquinone oxidoreductase complex assembly factor 2	5	-0.806356	1.7472	13.0508	0.000303149	0.00268809
IMP4	ENSG00000136718	IMP4	protein_coding	IMP4, U3 small nucleolar ribonucleoprotein	2	-0.521333	5.64888	13.0359	0.000305572	0.00270731
HSDL2	ENSG00000119471	HSDL2	protein_coding	hydroxysteroid dehydrogenase like 2	9	0.75729	5.17822	13.0352	0.000305695	0.00270731
VPS25	ENSG00000131475	VPS25	protein_coding	vacuolar protein sorting 25 homolog	17	-0.56449	5.29801	13.0292	0.00030667	0.00271428
MYCT1	ENSG00000120279	MYCT1	protein_coding	MYC target 1	6	1.84334	0.592161	13.0251	0.000307351	0.00271863
MLST8	ENSG00000167965	MLST8	protein_coding	MTOR associated protein, LST8 homolog	16	-0.670829	4.77795	13.0227	0.000307738	0.00272037
HRAS	ENSG00000174775	HRAS	protein_coding	HRas proto-oncogene, GTPase	11	-0.877798	3.91664	13.0199	0.000308197	0.00272179
ALDH6A1	ENSG00000119711	ALDH6A1	protein_coding	aldehyde dehydrogenase 6 family member A1	14	0.832632	3.41928	13.0194	0.000308278	0.00272179
MPZL3	ENSG00000160588	MPZL3	protein_coding	myelin protein zero like 3	11	1.18478	6.14393	13.0165	0.00030876	0.00272396
CTSE	ENSG00000196188	CTSE	protein_coding	cathepsin E	1	-3.12543	1.12755	13.0156	0.000308902	0.00272396
MCEMP1	ENSG00000183019	MCEMP1	protein_coding	mast cell expressed membrane protein 1	19	-1.4223	4.65393	13.0105	0.00030975	0.00272976
TCTA	ENSG00000145022	TCTA	protein_coding	T-cell leukemia translocation altered	3	-0.527664	5.54893	13.0035	0.000310917	0.00273836
SLC25A38	ENSG00000144659	SLC25A38	protein_coding	solute carrier family 25 member 38	3	-0.58635	5.78334	12.998	0.000311823	0.00274466
CCDC126	ENSG00000169193	CCDC126	protein_coding	coiled-coil domain containing 126	7	0.801515	2.71643	12.9934	0.000312594	0.0027486
MSC	ENSG00000178860	MSC	protein_coding	musculin	8	-1.34366	2.76648	12.993	0.000312654	0.0027486
PTGES2	ENSG00000148334	PTGES2	protein_coding	prostaglandin E synthase 2	9	-0.784197	5.31488	12.9904	0.000313086	0.0027488
IGLV3-25	ENSG00000211659	IGLV3-25	IG_V_gene		22	-2.03601	5.61396	12.9897	0.000313216	0.0027488
DOT1L	ENSG00000104885	DOT1L	protein_coding	DOT1 like histone lysine methyltransferase	19	-0.499201	5.67034	12.9888	0.000313359	0.0027488
TMCC3	ENSG00000057704	TMCC3	protein_coding	transmembrane and coiled-coil domain family 3	12	1.28711	5.57293	12.9883	0.000313443	0.0027488
FASLG	ENSG00000117560	FASLG	protein_coding	Fas ligand	1	-1.07945	3.83693	12.9846	0.000314068	0.0027526
IGHV1-46	ENSG00000211962	IGHV1-46	IG_V_gene		14	-1.879	3.83378	12.9798	0.000314865	0.00275656
ZFYVE9	ENSG00000157077	ZFYVE9	protein_coding	zinc finger FYVE-type containing 9	1	0.826986	1.08158	12.9796	0.000314904	0.00275656
GPR183	ENSG00000169508	GPR183	protein_coding	G protein-coupled receptor 183	13	0.958915	5.36364	12.9679	0.000316869	0.00277207
GTSF1	ENSG00000170627	GTSF1	protein_coding	gametocyte specific factor 1	12	-1.06526	1.73182	12.9651	0.000317351	0.0027746
MRPL10	ENSG00000159111	MRPL10	protein_coding	mitochondrial ribosomal protein L10	17	-0.482393	5.81338	12.9633	0.000317663	0.00277564
DEXI	ENSG00000182108	DEXI	protein_coding	Dexi homolog	16	-0.791943	4.4084	12.9566	0.000318792	0.0027838
POMGNT2	ENSG00000144647	POMGNT2	protein_coding	protein O-linked mannose N-acetylglucosaminyltransferase 2 (beta 1,4-)	3	-0.696936	3.38323	12.9546	0.000319132	0.00278508
IGKC	ENSG00000211592	IGKC	IG_C_gene		2	-1.6554	9.66562	12.95	0.000319923	0.00279005
WLS	ENSG00000116729	WLS	protein_coding	wntless Wnt ligand secretion mediator	1	1.84496	5.16367	12.9488	0.000320124	0.00279005
GPX4	ENSG00000167468	GPX4	protein_coding	glutathione peroxidase 4	19	-1.34866	7.66617	12.9479	0.000320284	0.00279005
PICALM	ENSG00000073921	PICALM	protein_coding	phosphatidylinositol binding clathrin assembly protein	11	0.857203	8.09285	12.9459	0.000320629	0.00279136
TFPT	ENSG00000105619	TFPT	protein_coding	TCF3 fusion partner	19	-0.965702	4.20926	12.9434	0.000321056	0.00279338
SLAMF1	ENSG00000117090	SLAMF1	protein_coding	signaling lymphocytic activation molecule family member 1	1	-0.628875	5.46451	12.9409	0.000321479	0.00279537
PSMB10	ENSG00000205220	PSMB10	protein_coding	proteasome subunit beta 10	16	-1.07889	6.67505	12.9392	0.000321778	0.00279627
KCTD14	ENSG00000151364	KCTD14	protein_coding	potassium channel tetramerization domain containing 14	11	-2.9455	-0.48576	12.935	0.000322492	0.00280079
NDC80	ENSG00000080986	NDC80	protein_coding	NDC80, kinetochore complex component	18	-1.25943	2.59049	12.9335	0.000322754	0.00280137
37104	ENSG00000092847	37104	protein_coding	argonaute 1, RISC catalytic component	1	0.405203	5.94898	12.9321	0.00032299	0.00280171
POLDIP2	ENSG00000004142	POLDIP2	protein_coding	DNA polymerase delta interacting protein 2	17	-0.634557	6.17875	12.9274	0.000323814	0.00280717
PRDX5	ENSG00000126432	PRDX5	protein_coding	peroxiredoxin 5	11	-1.11853	7.34442	12.9242	0.000324368	0.00281027
GALC	ENSG00000054983	GALC	protein_coding	galactosylceramidase	14	0.687772	5.15868	12.9179	0.000325458	0.00281759
ELP6	ENSG00000163832	ELP6	protein_coding	elongator acetyltransferase complex subunit 6	3	-0.488131	4.22103	12.917	0.000325604	0.00281759
PDK2	ENSG00000005882	PDK2	protein_coding	pyruvate dehydrogenase kinase 2	17	-0.726263	5.06912	12.8985	0.00032884	0.00284387
CPM	ENSG00000135678	CPM	protein_coding	carboxypeptidase M	12	0.810623	2.2859	12.8955	0.000329365	0.0028467
IGHV3-33	ENSG00000211955	IGHV3-33	IG_V_gene		14	-1.83682	4.25136	12.8903	0.000330287	0.00285295
MRPL40	ENSG00000185608	MRPL40	protein_coding	mitochondrial ribosomal protein L40	22	-0.837887	3.38427	12.8804	0.000332043	0.00286639
EIF3K	ENSG00000178982	EIF3K	protein_coding	eukaryotic translation initiation factor 3 subunit K	19	-0.708533	7.87358	12.8766	0.000332713	0.00287045
RIPOR2	ENSG00000111913	RIPOR2	protein_coding	RHO family interacting cell polarization regulator 2	6	0.65259	9.58272	12.8744	0.000333109	0.00287135
LSM6	ENSG00000164167	LSM6	protein_coding	LSM6 homolog, U6 small nuclear RNA and mRNA degradation associated	4	-0.601047	4.03827	12.8738	0.000333217	0.00287135
ST13	ENSG00000100380	ST13	protein_coding	ST13, Hsp70 interacting protein	22	-0.650053	7.49869	12.8704	0.000333819	0.00287316
TMEM223	ENSG00000168569	TMEM223	protein_coding	transmembrane protein 223	11	-0.747719	3.66124	12.8704	0.000333827	0.00287316
SERINC3	ENSG00000132824	SERINC3	protein_coding	serine incorporator 3	20	0.468892	7.02494	12.8547	0.000336629	0.0028946
FIBP	ENSG00000172500	FIBP	protein_coding	FGF1 intracellular binding protein	11	-0.748404	6.02284	12.8542	0.000336722	0.0028946
SAP30	ENSG00000164105	SAP30	protein_coding	Sin3A associated protein 30	4	-0.815992	2.84523	12.8509	0.000337319	0.002898
COA3	ENSG00000183978	COA3	protein_coding	cytochrome c oxidase assembly factor 3	17	-0.682095	4.30718	12.8396	0.000339355	0.00291374
KIAA1551	ENSG00000174718	KIAA1551	protein_coding	KIAA1551	12	1.00023	8.08572	12.834	0.000340379	0.00292079
WDR18	ENSG00000065268	WDR18	protein_coding	WD repeat domain 18	19	-0.888517	4.93936	12.8317	0.000340798	0.00292264
FCHO2	ENSG00000157107	FCHO2	protein_coding	FCH domain only 2	5	1.37004	3.72525	12.8305	0.000341019	0.00292279
FAM174A	ENSG00000174132	FAM174A	protein_coding	family with sequence similarity 174 member A	5	1.14771	3.30375	12.8195	0.000343031	0.00293828
BBOF1	ENSG00000119636	BBOF1	protein_coding	basal body orientation factor 1	14	-1.66027	2.73039	12.8159	0.000343694	0.0029422
ECH1	ENSG00000104823	ECH1	protein_coding	enoyl-CoA hydratase 1	19	-0.769197	6.11537	12.8097	0.00034483	0.00294822
CDC42EP3	ENSG00000163171	CDC42EP3	protein_coding	CDC42 effector protein 3	2	0.662199	6.90035	12.8096	0.000344837	0.00294822
KBTBD7	ENSG00000120696	KBTBD7	protein_coding	kelch repeat and BTB domain containing 7	13	0.892425	3.82962	12.8087	0.000345014	0.00294822
IGHG3	ENSG00000211897	IGHG3	IG_C_gene		14	-2.20623	7.06948	12.8035	0.000345968	0.00295462
SVBP	ENSG00000177868	SVBP	protein_coding	small vasohibin binding protein	1	-0.714115	3.81624	12.798	0.000346996	0.00296164
RYBP	ENSG00000163602	RYBP	protein_coding		3	0.849882	5.69221	12.7924	0.000348039	0.00296878
LHPP	ENSG00000107902	LHPP	protein_coding	phospholysine phosphohistidine inorganic pyrophosphate phosphatase	10	-0.877937	5.19448	12.791	0.000348294	0.00296918
NBPF1	ENSG00000219481	NBPF1	protein_coding	uncharacterized LOC101930059	1	0.922937	3.04366	12.7881	0.000348827	0.00297196
PPTC7	ENSG00000196850	PPTC7	protein_coding	PTC7 protein phosphatase homolog	12	0.846293	5.57207	12.7792	0.000350492	0.00298438
TNFRSF10B	ENSG00000120889	TNFRSF10B	protein_coding	TNF receptor superfamily member 10b	8	0.69549	6.14059	12.7546	0.000355134	0.00302211
IGF1R	ENSG00000140443	IGF1R	protein_coding	insulin like growth factor 1 receptor	15	0.954851	5.84531	12.7532	0.000355394	0.00302253
ATP5A1	ENSG00000152234	ATP5A1	protein_coding	ATP synthase, H+ transporting, mitochondrial F1 complex, alpha subunit 1, cardiac muscle	18	-0.43746	8.50554	12.7512	0.000355783	0.00302405
CST7	ENSG00000077984	CST7	protein_coding	cystatin F	20	-1.01743	8.08414	12.7474	0.000356497	0.00302833
UQCRH	ENSG00000173660	UQCRH	protein_coding	ubiquinol-cytochrome c reductase hinge protein	1	-0.893109	5.19721	12.7442	0.000357116	0.00303179
ATP5E	ENSG00000124172	ATP5E	protein_coding	ATP synthase, H+ transporting, mitochondrial F1 complex, epsilon subunit	20	-1.30212	7.5861	12.7415	0.000357624	0.00303431
MRPL57	ENSG00000173141	MRPL57	protein_coding	mitochondrial ribosomal protein L57	13	-0.560621	4.37105	12.7285	0.000360118	0.00305367
C12orf10	ENSG00000139637	C12orf10	protein_coding	chromosome 12 open reading frame 10	12	-0.839036	5.37011	12.7222	0.000361336	0.00306219
TIMM44	ENSG00000104980	TIMM44	protein_coding	translocase of inner mitochondrial membrane 44	19	-0.680319	4.75991	12.7122	0.000363269	0.00307473
SLAMF7	ENSG00000026751	SLAMF7	protein_coding	SLAM family member 7	1	-1.17869	7.19781	12.7115	0.000363419	0.00307473
NRAV	ENSG00000248008	NRAV	antisense_RNA	negative regulator of antiviral response (non-protein coding)	12	-0.843763	0.7598	12.7106	0.000363597	0.00307473
FTL	ENSG00000087086	FTL	protein_coding	ferritin light chain	19	-1.30281	12.6106	12.7102	0.000363673	0.00307473
PPP4R1	ENSG00000154845	PPP4R1	protein_coding	protein phosphatase 4 regulatory subunit 1	18	0.941728	6.6598	12.7057	0.00036455	0.00307941
MAP2K3	ENSG00000034152	MAP2K3	protein_coding	mitogen-activated protein kinase kinase 3	17	-1.23419	8.39798	12.7051	0.000364656	0.00307941
VWCE	ENSG00000167992	VWCE	protein_coding	von Willebrand factor C and EGF domains	11	-2.43143	4.33884	12.7016	0.000365335	0.00308088
KMT5B	ENSG00000110066	KMT5B	protein_coding	lysine methyltransferase 5B	11	0.535458	5.40814	12.7015	0.000365367	0.00308088
HNRNPH2	ENSG00000126945	HNRNPH2	protein_coding	heterogeneous nuclear ribonucleoprotein H2	X	0.569396	5.86761	12.7006	0.000365546	0.00308088
CASP2	ENSG00000106144	CASP2	protein_coding	caspase 2	7	0.441771	6.19761	12.6998	0.000365688	0.00308088
RASSF5	ENSG00000266094	RASSF5	protein_coding	Ras association domain family member 5	1	0.501762	8.8669	12.6979	0.000366072	0.00308231
MPND	ENSG00000008382	MPND	protein_coding	MPN domain containing	19	-0.956105	4.61588	12.6951	0.000366608	0.00308501
JTB	ENSG00000143543	JTB	protein_coding	jumping translocation breakpoint	1	-0.63346	7.27315	12.6895	0.00036772	0.00309255
PAQR7	ENSG00000182749	PAQR7	protein_coding	progestin and adipoQ receptor family member 7	1	0.979318	3.86999	12.6829	0.000369018	0.00310165
POLD1	ENSG00000062822	POLD1	protein_coding	DNA polymerase delta 1, catalytic subunit	19	-0.602681	4.70125	12.6758	0.00037041	0.00311153
SPHK2	ENSG00000063176	SPHK2	protein_coding	sphingosine kinase 2	19	-0.678896	4.61751	12.6694	0.000371682	0.00312039
AC009403,1	ENSG00000216895	AC009403,1	antisense_RNA	uncharacterized LOC100506302	7	-0.571146	1.77754	12.6653	0.000372503	0.00312545
HEMGN	ENSG00000136929	HEMGN	protein_coding	hemogen	9	-2.48796	4.00951	12.6455	0.000376467	0.00315687
CBL	ENSG00000110395	CBL	protein_coding	Cbl proto-oncogene	11	0.628915	7.1114	12.6417	0.000377241	0.00316151
PPP1R14B	ENSG00000173457	PPP1R14B	protein_coding	protein phosphatase 1 regulatory inhibitor subunit 14B	11	-0.814507	4.64417	12.6392	0.000377738	0.00316383
CPPED1	ENSG00000103381	CPPED1	protein_coding	calcineurin like phosphoesterase domain containing 1	16	1.20183	8.34139	12.6354	0.000378515	0.00316849
NHP2	ENSG00000145912	NHP2	protein_coding	NHP2 ribonucleoprotein	5	-0.826211	5.54963	12.6337	0.000378859	0.00316952
CLUAP1	ENSG00000103351	CLUAP1	protein_coding	clusterin associated protein 1	16	-0.573018	3.13267	12.631	0.000379398	0.00317218
ZNF396	ENSG00000186496	ZNF396	protein_coding	zinc finger protein 396	18	0.907802	1.13142	12.6165	0.000382365	0.00319513
MCL1	ENSG00000143384	MCL1	protein_coding	MCL1, BCL2 family apoptosis regulator	1	0.620108	10.1953	12.6088	0.000383941	0.00320643
JMJD4	ENSG00000081692	JMJD4	protein_coding	jumonji domain containing 4	1	-0.693223	4.42253	12.6041	0.000384892	0.00321169
AL133467,1	ENSG00000258572	AL133467,1	lincRNA		14	-1.57602	0.742782	12.6035	0.000385018	0.00321169
TRDV2	ENSG00000211821	TRDV2	TR_V_gene		14	1.45975	2.21385	12.6015	0.000385441	0.00321335
KMT2E	ENSG00000005483	KMT2E	protein_coding	lysine methyltransferase 2E	7	0.774871	6.51853	12.5859	0.000388673	0.0032384
SERTAD2	ENSG00000179833	SERTAD2	protein_coding	SERTA domain containing 2	2	0.658078	5.4741	12.5848	0.000388897	0.0032384
ALCAM	ENSG00000170017	ALCAM	protein_coding	activated leukocyte cell adhesion molecule	3	0.88714	3.56452	12.5795	0.000390011	0.0032448
IGLC2	ENSG00000211677	IGLC2	IG_C_gene		22	-1.58989	8.5318	12.5768	0.00039056	0.0032448
SERAC1	ENSG00000122335	SERAC1	protein_coding	serine active site containing 1	6	0.580924	2.34522	12.5764	0.000390647	0.0032448
BICDL1	ENSG00000135127	BICDL1	protein_coding	BICD family like cargo adaptor 1	12	-0.612199	5.44838	12.5754	0.000390858	0.0032448
PPP5C	ENSG00000011485	PPP5C	protein_coding	protein phosphatase 5 catalytic subunit	19	-0.503291	5.61568	12.5748	0.00039099	0.0032448
SLK	ENSG00000065613	SLK	protein_coding	STE20 like kinase	10	0.795643	5.56731	12.5746	0.000391021	0.0032448
HIST1H2AG	ENSG00000196787	HIST1H2AG	protein_coding	histone cluster 1 H2A family member g	6	-0.995388	1.59149	12.5684	0.000392329	0.00325377
SLCO3A1	ENSG00000176463	SLCO3A1	protein_coding	solute carrier organic anion transporter family member 3A1	15	0.875741	6.5405	12.5665	0.000392725	0.00325518
COMTD1	ENSG00000165644	COMTD1	protein_coding	catechol-O-methyltransferase domain containing 1	10	-1.14724	3.46937	12.5627	0.000393526	0.00325993
PDCD4	ENSG00000150593	PDCD4	protein_coding	programmed cell death 4	10	0.682982	6.71711	12.5603	0.000394028	0.00326183
ANAPC15	ENSG00000110200	ANAPC15	protein_coding	anaphase promoting complex subunit 15	11	-0.651132	4.49306	12.5594	0.00039421	0.00326183
NQO1	ENSG00000181019	NQO1	protein_coding	NAD(P)H quinone dehydrogenase 1	16	-0.896649	1.31113	12.5566	0.000394804	0.00326322
SPAG9	ENSG00000008294	SPAG9	protein_coding	sperm associated antigen 9	17	0.848755	6.03456	12.5565	0.000394832	0.00326322
GMDS	ENSG00000112699	GMDS	protein_coding	GDP-mannose 4,6-dehydratase	6	-0.652338	3.90547	12.5537	0.000395431	0.00326629
MRPL17	ENSG00000158042	MRPL17	protein_coding	mitochondrial ribosomal protein L17	11	-0.553374	3.80505	12.5523	0.000395724	0.00326682
SSH1	ENSG00000084112	SSH1	protein_coding	slingshot protein phosphatase 1	12	0.473748	5.75015	12.5512	0.00039596	0.0032669
EIF3B	ENSG00000106263	EIF3B	protein_coding	eukaryotic translation initiation factor 3 subunit B	7	-0.714573	7.2246	12.5462	0.000397003	0.00327362
RNF13	ENSG00000082996	RNF13	protein_coding	ring finger protein 13	3	0.899501	6.32412	12.5448	0.000397316	0.00327432
ZNF609	ENSG00000180357	ZNF609	protein_coding	zinc finger protein 609	15	0.552828	5.59496	12.5409	0.00039815	0.00327782
FCHSD2	ENSG00000137478	FCHSD2	protein_coding	FCH and double SH3 domains 2	11	0.665549	5.91579	12.5406	0.000398197	0.00327782
ADTRP	ENSG00000111863	ADTRP	protein_coding	androgen dependent TFPI regulating protein	6	-1.205	2.5275	12.5389	0.000398566	0.00327897
CHPT1	ENSG00000111666	CHPT1	protein_coding	choline phosphotransferase 1	12	-1.60113	6.07747	12.526	0.000401323	0.00329977
RBM47	ENSG00000163694	RBM47	protein_coding	RNA binding motif protein 47	4	1.03025	5.92955	12.5156	0.00040356	0.00331626
HMMR	ENSG00000072571	HMMR	protein_coding	hyaluronan mediated motility receptor	5	-2.25253	1.2405	12.5102	0.000404743	0.00332408
SNRPA1	ENSG00000131876	SNRPA1	protein_coding		15	-0.434352	4.82242	12.5006	0.000406818	0.00333921
SMURF1	ENSG00000198742	SMURF1	protein_coding	SMAD specific E3 ubiquitin protein ligase 1	7	0.399213	4.76223	12.4979	0.000407409	0.00334107
BICD2	ENSG00000185963	BICD2	protein_coding	BICD cargo adaptor 2	9	0.645825	6.3587	12.4974	0.000407526	0.00334107
PSMB8	ENSG00000204264	PSMB8	protein_coding	proteasome subunit beta 8	6	-0.715955	8.43504	12.4964	0.000407743	0.00334107
LINC00294	ENSG00000280798	LINC00294	lincRNA	long intergenic non-protein coding RNA 294	11	0.503678	3.49646	12.488	0.000409581	0.00335422
KIAA0232	ENSG00000170871	KIAA0232	protein_coding	KIAA0232	4	0.718225	5.9504	12.4815	0.000411004	0.00336331
ATP5D	ENSG00000099624	ATP5D	protein_coding	ATP synthase, H+ transporting, mitochondrial F1 complex, delta subunit	19	-1.17922	6.56664	12.4808	0.00041116	0.00336331
NEDD9	ENSG00000111859	NEDD9	protein_coding	neural precursor cell expressed, developmentally down-regulated 9	6	0.718648	6.62675	12.473	0.000412879	0.00337545
PKM	ENSG00000067225	PKM	protein_coding	pyruvate kinase, muscle	15	-0.83551	9.60792	12.4718	0.00041315	0.00337574
TKFC	ENSG00000149476	TKFC	protein_coding	triokinase and FMN cyclase	11	-0.686551	4.96856	12.4591	0.000415957	0.00339675
PSMG1	ENSG00000183527	PSMG1	protein_coding	proteasome assembly chaperone 1	21	-0.698671	3.002	12.4484	0.000418343	0.00341365
KARS	ENSG00000065427	KARS	protein_coding	lysyl-tRNA synthetase	16	-0.576145	7.46468	12.4477	0.000418503	0.00341365
ACAA2	ENSG00000167315	ACAA2	protein_coding	acetyl-CoA acyltransferase 2	18	-0.562547	5.23593	12.4455	0.000418997	0.00341574
DIP2B	ENSG00000066084	DIP2B	protein_coding	disco interacting protein 2 homolog B	12	0.739037	6.08593	12.4442	0.000419298	0.00341626
ENO1	ENSG00000074800	ENO1	protein_coding	enolase 1	1	-0.767676	9.63	12.4369	0.000420943	0.00342771
MEA1	ENSG00000124733	MEA1	protein_coding	male-enhanced antigen 1	6	-0.676377	5.40218	12.4309	0.000422291	0.00343461
SAE1	ENSG00000142230	SAE1	protein_coding	SUMO1 activating enzyme subunit 1	19	-0.527518	6.01725	12.4303	0.000422418	0.00343461
MRPS16	ENSG00000182180	MRPS16	protein_coding	mitochondrial ribosomal protein S16	10	-0.367616	5.24076	12.4299	0.000422508	0.00343461
MMAB	ENSG00000139428	MMAB	protein_coding	methylmalonic aciduria (cobalamin deficiency) cblB type	12	-0.594409	3.31513	12.4267	0.000423247	0.00343867
NOB1	ENSG00000141101	NOB1	protein_coding	NIN1/PSMD8 binding protein 1 homolog	16	-0.547287	5.4331	12.4176	0.000425297	0.00345337
TMEM71	ENSG00000165071	TMEM71	protein_coding	transmembrane protein 71	8	0.916348	6.68679	12.4155	0.000425781	0.00345535
MIAT	ENSG00000225783	MIAT	lincRNA	myocardial infarction associated transcript (non-protein coding)	22	-1.01909	7.23811	12.4125	0.000426477	0.00345904
COX5B	ENSG00000135940	COX5B	protein_coding	cytochrome c oxidase subunit 5B	2	-0.838175	6.68619	12.4061	0.00042793	0.00346887
ISG20	ENSG00000172183	ISG20	protein_coding	interferon stimulated exonuclease gene 20	15	-0.798498	7.6655	12.3854	0.000432697	0.00350553
CHST8	ENSG00000124302	CHST8	protein_coding	carbohydrate sulfotransferase 8	19	-2.28279	-0.275499	12.3829	0.000433286	0.00350832
KCNJ2	ENSG00000123700	KCNJ2	protein_coding	potassium voltage-gated channel subfamily J member 2	17	1.14392	5.81448	12.3798	0.000434	0.0035118
MBNL3	ENSG00000076770	MBNL3	protein_coding	muscleblind like splicing regulator 3	X	-1.26239	6.27284	12.3789	0.000434205	0.0035118
TNFRSF21	ENSG00000146072	TNFRSF21	protein_coding	TNF receptor superfamily member 21	6	1.40695	0.788898	12.372	0.000435823	0.0035229
DAPK2	ENSG00000035664	DAPK2	protein_coding	death associated protein kinase 2	15	1.16635	6.03453	12.3687	0.000436596	0.00352716
RUFY4	ENSG00000188282	RUFY4	protein_coding	RUN and FYVE domain containing 4	2	-1.39665	2.34513	12.3544	0.000439956	0.00355231
NUP50	ENSG00000093000	NUP50	protein_coding	nucleoporin 50	22	0.584676	6.89076	12.335	0.000444545	0.00358735
LSM1	ENSG00000175324	LSM1	protein_coding	LSM1 homolog, mRNA degradation associated	8	-0.75271	3.92568	12.3325	0.000445141	0.00359014
RPS19BP1	ENSG00000187051	RPS19BP1	protein_coding	ribosomal protein S19 binding protein 1	22	-0.815012	5.79282	12.3252	0.000446886	0.0036012
CDK2AP2	ENSG00000167797	CDK2AP2	protein_coding	cyclin dependent kinase 2 associated protein 2	11	-0.864469	6.87121	12.3247	0.000447014	0.0036012
F5	ENSG00000198734	F5	protein_coding	coagulation factor V	1	0.885624	5.07142	12.3234	0.000447316	0.00360161
ACADS	ENSG00000122971	ACADS	protein_coding	acyl-CoA dehydrogenase, C-2 to C-3 short chain	12	-0.87887	4.65799	12.3182	0.000448575	0.00360972
ASB2	ENSG00000100628	ASB2	protein_coding	ankyrin repeat and SOCS box containing 2	14	1.07503	3.52254	12.3148	0.000449392	0.00361427
SELENOH	ENSG00000211450	SELENOH	protein_coding	selenoprotein H	11	-0.59924	4.69075	12.3114	0.000450191	0.00361867
GP1BA	ENSG00000185245	GP1BA	protein_coding	glycoprotein Ib platelet alpha subunit	17	-1.95714	2.2464	12.309	0.000450785	0.00362142
IL13RA1	ENSG00000131724	IL13RA1	protein_coding	interleukin 13 receptor subunit alpha 1	X	1.18896	6.80467	12.3003	0.000452879	0.00363621
PAQR9	ENSG00000188582	PAQR9	protein_coding	progestin and adipoQ receptor family member 9	3	-3.4774	-0.67033	12.2985	0.000453311	0.00363706
HIF1A	ENSG00000100644	HIF1A	protein_coding	hypoxia inducible factor 1 alpha subunit	14	0.901934	6.54636	12.2978	0.000453492	0.00363706
TOR3A	ENSG00000186283	TOR3A	protein_coding	torsin family 3 member A	1	-0.461177	5.73238	12.2923	0.000454843	0.00364585
AC024909,3	ENSG00000274021	AC024909,3	lincRNA		12	0.880348	1.38111	12.2903	0.000455327	0.0036477
HIST1H4H	ENSG00000158406	HIST1H4H	protein_coding	histone cluster 1 H4 family member h	6	-0.948892	2.91316	12.2859	0.000456398	0.00365424
FSTL3	ENSG00000070404	FSTL3	protein_coding	follistatin like 3	19	-1.08755	2.56495	12.2807	0.000457672	0.00366223
XPNPEP2	ENSG00000122121	XPNPEP2	protein_coding	X-prolyl aminopeptidase 2	X	-1.07143	1.82541	12.2791	0.000458052	0.00366223
TBC1D25	ENSG00000068354	TBC1D25	protein_coding	TBC1 domain family member 25	X	-0.670024	5.58933	12.2778	0.000458373	0.00366223
FLAD1	ENSG00000160688	FLAD1	protein_coding	flavin adenine dinucleotide synthetase 1	1	-0.540717	5.29254	12.2776	0.000458417	0.00366223
MIEN1	ENSG00000141741	MIEN1	protein_coding	migration and invasion enhancer 1	17	-0.792411	5.6401	12.2765	0.000458693	0.0036624
STIL	ENSG00000123473	STIL	protein_coding	STIL, centriolar assembly protein	1	-1.42778	1.57047	12.2754	0.000458969	0.00366257
ZNF274	ENSG00000171606	ZNF274	protein_coding	zinc finger protein 274	19	0.435777	5.22093	12.2735	0.000459432	0.00366423
RNF111	ENSG00000157450	RNF111	protein_coding	ring finger protein 111	15	0.743707	5.2229	12.2684	0.000460685	0.00367218
PPME1	ENSG00000214517	PPME1	protein_coding	protein phosphatase methylesterase 1	11	-0.630202	4.74783	12.2582	0.000463216	0.00368912
DUSP13	ENSG00000079393	DUSP13	protein_coding	dual specificity phosphatase 13	10	-2.3854	0.676187	12.2578	0.000463325	0.00368912
WDR45B	ENSG00000141580	WDR45B	protein_coding	WD repeat domain 45B	17	0.37399	5.62355	12.2545	0.000464125	0.00369345
IGKV2-24	ENSG00000241294	IGKV2-24	IG_V_gene		2	-2.19121	4.1911	12.2525	0.000464642	0.00369526
SULF2	ENSG00000196562	SULF2	protein_coding	sulfatase 2	20	1.18549	7.10632	12.2516	0.000464868	0.00369526
IGKV3-15	ENSG00000244437	IGKV3-15	IG_V_gene		2	-1.51118	5.67757	12.2457	0.000466338	0.0037049
SGMS1	ENSG00000198964	SGMS1	protein_coding	sphingomyelin synthase 1	10	0.66609	4.03383	12.236	0.000468767	0.00372093
GSPT1	ENSG00000103342	GSPT1	protein_coding	G1 to S phase transition 1	16	-1.38364	7.5656	12.2356	0.000468875	0.00372093
SERINC5	ENSG00000164300	SERINC5	protein_coding	serine incorporator 5	5	0.71996	5.51364	12.2284	0.00047068	0.00373319
SEMA3C	ENSG00000075223	SEMA3C	protein_coding	semaphorin 3C	7	1.40862	1.38036	12.2265	0.000471156	0.00373491
BICRAL	ENSG00000112624	BICRAL	protein_coding	BRD4 interacting chromatin remodeling complex associated protein like	6	0.603778	5.63915	12.2249	0.000471567	0.0037361
TRBV6-5	ENSG00000211721	TRBV6-5	TR_V_gene		7	-0.780057	3.37212	12.2157	0.000473902	0.00375253
DNAH10	ENSG00000197653	DNAH10	protein_coding	dynein axonemal heavy chain 10	12	-1.19437	0.475194	12.2107	0.000475155	0.00376038
HIPK3	ENSG00000110422	HIPK3	protein_coding	homeodomain interacting protein kinase 3	11	1.15299	6.13733	12.2073	0.000476041	0.00376531
THBS1	ENSG00000137801	THBS1	protein_coding	thrombospondin 1	15	-1.74921	3.83313	12.2011	0.000477618	0.00377571
HEXIM2	ENSG00000168517	HEXIM2	protein_coding	hexamethylene bisacetamide inducible 2	17	-0.880522	2.73151	12.1926	0.000479796	0.00379084
IQSEC2	ENSG00000124313	IQSEC2	protein_coding	IQ motif and Sec7 domain 2	X	0.902894	3.75599	12.1884	0.000480878	0.0037973
PDRG1	ENSG00000088356	PDRG1	protein_coding	p53 and DNA damage regulated 1	20	-0.479467	4.23664	12.1857	0.000481563	0.00379859
CLEC12B	ENSG00000256660	CLEC12B	protein_coding	C-type lectin domain family 12 member B	12	1.28491	2.5855	12.185	0.000481765	0.00379859
IGLV3-1	ENSG00000211673	IGLV3-1	IG_V_gene		22	-1.68986	5.83761	12.1847	0.000481836	0.00379859
LCK	ENSG00000182866	LCK	protein_coding	LCK proto-oncogene, Src family tyrosine kinase	1	-0.569625	8.44972	12.18	0.000483044	0.00380603
CHPF	ENSG00000123989	CHPF	protein_coding	chondroitin polymerizing factor	2	-1.07723	3.69186	12.1786	0.000483406	0.00380679
PDGFRB	ENSG00000113721	PDGFRB	protein_coding	platelet derived growth factor receptor beta	5	-1.37854	3.4382	12.1756	0.000484188	0.00381086
HEATR5A	ENSG00000129493	HEATR5A	protein_coding	HEAT repeat containing 5A	14	0.890412	3.33325	12.173	0.000484855	0.00381402
F11R	ENSG00000158769	F11R	protein_coding	F11 receptor	1	1.04568	6.11247	12.1661	0.000486672	0.00382621
RNF8	ENSG00000112130	RNF8	protein_coding	ring finger protein 8	6	-0.507777	3.6858	12.1649	0.000486964	0.00382642
CEP19	ENSG00000174007	CEP19	protein_coding	centrosomal protein 19	3	1.05943	4.46025	12.1605	0.000488135	0.00383352
MEFV	ENSG00000103313	MEFV	protein_coding	MEFV, pyrin innate immunity regulator	16	1.053	7.37129	12.159	0.000488512	0.00383437
IFITM1	ENSG00000185885	IFITM1	protein_coding	interferon induced transmembrane protein 1	11	-0.962617	8.15194	12.1551	0.000489532	0.00384029
SEC14L2	ENSG00000100003	SEC14L2	protein_coding	SEC14 like lipid binding 2	22	-0.939179	0.425291	12.1495	0.000491016	0.00384784
RAB21	ENSG00000080371	RAB21	protein_coding	RAB21, member RAS oncogene family	12	0.637791	5.29893	12.1494	0.000491031	0.00384784
PHOSPHO1	ENSG00000173868	PHOSPHO1	protein_coding	phosphoethanolamine/phosphocholine phosphatase	17	-1.98178	9.08013	12.1421	0.000492951	0.00386077
SETD1B	ENSG00000139718	SETD1B	protein_coding	SET domain containing 1B	12	0.556571	6.70128	12.1329	0.000495393	0.00387722
WDR86-AS1	ENSG00000243836	WDR86-AS1	processed_transcript	WDR86 antisense RNA 1	7	1.24587	1.48127	12.1317	0.000495718	0.00387722
MSLN	ENSG00000102854	MSLN	protein_coding	mesothelin	16	-2.78914	0.0508007	12.1312	0.00049586	0.00387722
VAMP8	ENSG00000118640	VAMP8	protein_coding	vesicle associated membrane protein 8	2	-0.678377	6.44015	12.1285	0.000496565	0.00388002
PGAM5	ENSG00000247077	PGAM5	protein_coding	PGAM family member 5, mitochondrial serine/threonine protein phosphatase	12	-0.468149	4.85489	12.1278	0.00049676	0.00388002
CD151	ENSG00000177697	CD151	protein_coding	CD151 molecule (Raph blood group)	11	-1.37711	5.90666	12.1242	0.000497704	0.00388529
LRRN3	ENSG00000173114	LRRN3	protein_coding	leucine rich repeat neuronal 3	7	1.83782	3.73388	12.1196	0.000498937	0.0038928
OPA3	ENSG00000125741	OPA3	protein_coding	OPA3, outer mitochondrial membrane lipid metabolism regulator	19	-0.445817	4.74118	12.109	0.000501801	0.00391191
DEPDC7	ENSG00000121690	DEPDC7	protein_coding	DEP domain containing 7	11	1.34174	-0.242993	12.1085	0.000501932	0.00391191
TBRG4	ENSG00000136270	TBRG4	protein_coding	transforming growth factor beta regulator 4	7	-0.427151	6.13834	12.1057	0.000502687	0.00391567
UBR2	ENSG00000024048	UBR2	protein_coding	ubiquitin protein ligase E3 component n-recognin 2	6	0.603696	7.10133	12.1025	0.000503554	0.00392029
ITGA7	ENSG00000135424	ITGA7	protein_coding	integrin subunit alpha 7	12	-1.81808	1.86041	12.1001	0.000504189	0.0039228
E2F8	ENSG00000129173	E2F8	protein_coding	E2F transcription factor 8	11	-1.90882	1.20971	12.0992	0.00050443	0.0039228
KIF11	ENSG00000138160	KIF11	protein_coding	kinesin family member 11	10	-1.59053	2.83204	12.0982	0.000504696	0.0039228
ZC3HC1	ENSG00000091732	ZC3HC1	protein_coding	zinc finger C3HC-type containing 1	7	-0.445099	3.92832	12.0936	0.000505945	0.00393038
KAT6A	ENSG00000083168	KAT6A	protein_coding	lysine acetyltransferase 6A	8	0.647463	6.58253	12.0895	0.000507058	0.0039369
MTCH2	ENSG00000109919	MTCH2	protein_coding	mitochondrial carrier 2	11	-0.521411	5.42207	12.0844	0.000508465	0.00394569
RNF43	ENSG00000108375	RNF43	protein_coding	ring finger protein 43	17	-0.665878	1.07056	12.0821	0.000509074	0.00394828
ELF2	ENSG00000109381	ELF2	protein_coding	E74 like ETS transcription factor 2	4	0.674204	5.42422	12.0807	0.000509476	0.00394927
ZNF395	ENSG00000186918	ZNF395	protein_coding	zinc finger protein 395	8	0.745581	4.96329	12.0685	0.000512822	0.00397306
TLR4	ENSG00000136869	TLR4	protein_coding	toll like receptor 4	9	1.08214	7.11849	12.0589	0.000515455	0.0039913
CAMSAP1	ENSG00000130559	CAMSAP1	protein_coding	calmodulin regulated spectrin associated protein 1	9	0.51105	4.26813	12.0511	0.000517629	0.0040054
GSTK1	ENSG00000197448	GSTK1	protein_coding	glutathione S-transferase kappa 1	7	-0.602453	8.35143	12.0503	0.000517834	0.0040054
MRPS34	ENSG00000074071	MRPS34	protein_coding	mitochondrial ribosomal protein S34	16	-1.01444	5.90905	12.0471	0.000518731	0.00401018
UTP14A	ENSG00000156697	UTP14A	protein_coding	UTP14A, small subunit processome component	X	-0.428481	4.45708	12.0413	0.000520355	0.00402057
SERINC1	ENSG00000111897	SERINC1	protein_coding	serine incorporator 1	6	0.752046	7.33654	12.0376	0.000521382	0.00402634
ZER1	ENSG00000160445	ZER1	protein_coding	zyg-11 related cell cycle regulator	9	-1.08016	7.10219	12.036	0.000521838	0.00402769
ELMSAN1	ENSG00000156030	ELMSAN1	protein_coding	ELM2 and Myb/SANT domain containing 1	14	0.677722	5.76599	12.0325	0.00052281	0.00403163
CPEB2	ENSG00000137449	CPEB2	protein_coding	cytoplasmic polyadenylation element binding protein 2	4	1.09881	3.70417	12.0321	0.000522909	0.00403163
FAM117A	ENSG00000121104	FAM117A	protein_coding	family with sequence similarity 117 member A	17	-0.907445	7.15373	12.0248	0.000524986	0.00404546
NACA	ENSG00000196531	NACA	protein_coding	nascent polypeptide-associated complex alpha subunit	12	-0.431991	9.26131	12.0128	0.000528374	0.00406939
OSBPL11	ENSG00000144909	OSBPL11	protein_coding	oxysterol binding protein like 11	3	0.79165	5.44126	12.0037	0.000530945	0.00408386
IL2RG	ENSG00000147168	IL2RG	protein_coding	interleukin 2 receptor subunit gamma	X	-0.695737	9.5097	12.0027	0.000531236	0.00408386
GPER1	ENSG00000164850	GPER1	protein_coding	G protein-coupled estrogen receptor 1	7	-1.58809	0.802393	12.0007	0.000531806	0.00408386
TCN1	ENSG00000134827	TCN1	protein_coding	transcobalamin 1	11	-1.37682	3.81689	12.0001	0.000531982	0.00408386
HSD17B7	ENSG00000132196	HSD17B7	protein_coding	hydroxysteroid 17-beta dehydrogenase 7	1	-0.434982	3.52804	11.999	0.000532292	0.00408386
JSRP1	ENSG00000167476	JSRP1	protein_coding	uncharacterized LOC105372240	19	-1.72121	2.5117	11.9977	0.000532658	0.00408386
JSRP1	ENSG00000167476	JSRP1	protein_coding	junctional sarcoplasmic reticulum protein 1	19	-1.72121	2.5117	11.9977	0.000532658	0.00408386
POLR2L	ENSG00000177700	POLR2L	protein_coding	RNA polymerase II subunit L	11	-0.965381	5.88128	11.9972	0.000532804	0.00408386
GPR19	ENSG00000183150	GPR19	protein_coding	G protein-coupled receptor 19	12	-0.82901	0.973988	11.9972	0.000532814	0.00408386
MECR	ENSG00000116353	MECR	protein_coding	mitochondrial trans-2-enoyl-CoA reductase	1	-0.664707	3.01663	11.9934	0.000533892	0.00408826
AC131212,3	ENSG00000280287	AC131212,3	TEC		12	-0.848524	1.73797	11.9932	0.000533957	0.00408826
CAV2	ENSG00000105971	CAV2	protein_coding	caveolin 2	7	-2.18091	-0.203986	11.9868	0.000535784	0.00409985
TIMM13	ENSG00000099800	TIMM13	protein_coding	translocase of inner mitochondrial membrane 13	19	-0.80648	4.73721	11.9859	0.000536042	0.00409985
PTBP3	ENSG00000119314	PTBP3	protein_coding	polypyrimidine tract binding protein 3	9	0.798166	6.63884	11.9804	0.000537626	0.00410978
FOXD2-AS1	ENSG00000237424	FOXD2-AS1	antisense_RNA	FOXD2 antisense RNA 1 (head to head)	1	-0.771592	2.39777	11.9755	0.000539058	0.00411797
LRRK1	ENSG00000154237	LRRK1	protein_coding	leucine rich repeat kinase 1	15	0.510531	5.1241	11.9747	0.000539272	0.00411797
USP30	ENSG00000135093	USP30	protein_coding	ubiquitin specific peptidase 30	12	0.390069	3.30844	11.963	0.000542665	0.00414168
PROS1	ENSG00000184500	PROS1	protein_coding	protein S	3	-1.89859	1.08657	11.9538	0.000545366	0.00416009
SLC37A4	ENSG00000137700	SLC37A4	protein_coding	solute carrier family 37 member 4	11	-0.460646	4.08214	11.9527	0.000545686	0.00416031
KDM3B	ENSG00000120733	KDM3B	protein_coding	lysine demethylase 3B	5	0.497023	7.00403	11.9276	0.000553095	0.00421456
VARS2	ENSG00000137411	VARS2	protein_coding	valyl-tRNA synthetase 2, mitochondrial	6	-0.624481	4.87048	11.9222	0.000554681	0.00422414
LPGAT1	ENSG00000123684	LPGAT1	protein_coding	lysophosphatidylglycerol acyltransferase 1	1	0.714686	6.78695	11.9214	0.00055494	0.00422414
TATDN3	ENSG00000203705	TATDN3	protein_coding	TatD DNase domain containing 3	1	0.448887	3.73333	11.9159	0.000556569	0.00423429
PNPLA2	ENSG00000177666	PNPLA2	protein_coding	patatin like phospholipase domain containing 2	11	-1.08094	8.12524	11.9149	0.000556876	0.00423438
ELF1	ENSG00000120690	ELF1	protein_coding	E74 like ETS transcription factor 1	13	0.651181	7.16328	11.9092	0.000558562	0.00424495
R3HDM2	ENSG00000179912	R3HDM2	protein_coding	R3H domain containing 2	12	0.340348	5.24035	11.9082	0.000558881	0.00424504
METRN	ENSG00000103260	METRN	protein_coding	meteorin, glial cell differentiation regulator	16	-1.0068	2.71164	11.9072	0.000559164	0.00424504
SETD7	ENSG00000145391	SETD7	protein_coding	SET domain containing lysine methyltransferase 7	4	0.63158	3.96159	11.9057	0.000559633	0.00424635
CXCR2	ENSG00000180871	CXCR2	protein_coding	C-X-C motif chemokine receptor 2	2	1.58837	9.81908	11.9033	0.000560354	0.00424829
RHOF	ENSG00000139725	RHOF	protein_coding	ras homolog family member F, filopodia associated	12	-0.634004	7.06914	11.9029	0.00056048	0.00424829
AHCTF1	ENSG00000153207	AHCTF1	protein_coding	AT-hook containing transcription factor 1	1	0.794117	5.86081	11.8887	0.000564748	0.00427838
SP1	ENSG00000185591	SP1	protein_coding	Sp1 transcription factor	12	0.533066	7.64333	11.8826	0.000566606	0.00429004
IGHV1-2	ENSG00000211934	IGHV1-2	IG_V_gene		14	-1.92699	5.13924	11.8814	0.000566964	0.00429004
IPMK	ENSG00000151151	IPMK	protein_coding	inositol polyphosphate multikinase	10	1.29437	4.01208	11.8807	0.000567184	0.00429004
APOL4	ENSG00000100336	APOL4	protein_coding	apolipoprotein L4	22	-2.89144	3.63635	11.8665	0.000571539	0.0043207
NRBF2	ENSG00000148572	NRBF2	protein_coding	nuclear receptor binding factor 2	10	0.896697	6.20694	11.8644	0.000572175	0.00432323
POLA2	ENSG00000014138	POLA2	protein_coding	DNA polymerase alpha 2, accessory subunit	11	-0.526085	4.62764	11.8581	0.000574123	0.00433567
RRP36	ENSG00000124541	RRP36	protein_coding	ribosomal RNA processing 36	6	-0.48212	5.12299	11.8565	0.000574607	0.00433593
CALM2	ENSG00000143933	CALM2	protein_coding	calmodulin 2	2	0.643344	7.86164	11.8558	0.000574827	0.00433593
PMAIP1	ENSG00000141682	PMAIP1	protein_coding	phorbol-12-myristate-13-acetate-induced protein 1	18	0.737258	2.3257	11.855	0.000575064	0.00433593
CD2	ENSG00000116824	CD2	protein_coding	CD2 molecule	1	-0.745583	7.86479	11.8535	0.000575516	0.00433707
TPPP	ENSG00000171368	TPPP	protein_coding	tubulin polymerization promoting protein	5	1.37609	1.27804	11.8461	0.000577836	0.00435226
MRPL2	ENSG00000112651	MRPL2	protein_coding	mitochondrial ribosomal protein L2	6	-0.692324	4.43159	11.8424	0.000578975	0.00435855
FNDC3B	ENSG00000075420	FNDC3B	protein_coding	fibronectin type III domain containing 3B	3	0.839094	5.29568	11.8391	0.000579991	0.00436392
ARMC6	ENSG00000105676	ARMC6	protein_coding	armadillo repeat containing 6	19	-0.588736	5.1968	11.8342	0.000581529	0.0043727
HLA-H	ENSG00000206341	HLA-H	unprocessed_pseudogene		6	-1.40594	7.87111	11.8333	0.000581819	0.0043727
IGHV1-18	ENSG00000211945	IGHV1-18	IG_V_gene		14	-1.7929	5.07333	11.8325	0.000582072	0.0043727
FAR2	ENSG00000064763	FAR2	protein_coding	fatty acyl-CoA reductase 2	12	0.710956	4.52172	11.8279	0.000583489	0.00438105
MTND2P28	ENSG00000225630	MTND2P28	unprocessed_pseudogene		1	2.17635	6.38259	11.8261	0.000584067	0.0043831
CA8	ENSG00000178538	CA8	protein_coding	carbonic anhydrase 8	8	1.24067	0.543184	11.8236	0.000584856	0.00438672
CD6	ENSG00000013725	CD6	protein_coding	CD6 molecule	11	-0.682294	8.02302	11.8224	0.000585235	0.00438727
ZBTB49	ENSG00000168826	ZBTB49	protein_coding	zinc finger and BTB domain containing 49	4	0.504001	3.53762	11.8178	0.000586666	0.00439571
PEX14	ENSG00000142655	PEX14	protein_coding	peroxisomal biogenesis factor 14	1	-0.560799	4.40234	11.8156	0.000587366	0.00439866
PAFAH2	ENSG00000158006	PAFAH2	protein_coding	platelet activating factor acetylhydrolase 2	1	0.478118	5.04182	11.8095	0.000589277	0.00441067
CHCHD5	ENSG00000125611	CHCHD5	protein_coding	coiled-coil-helix-coiled-coil-helix domain containing 5	2	-0.806667	3.87636	11.8049	0.00059074	0.00441931
UPK3B	ENSG00000243566	UPK3B	protein_coding	uroplakin 3B	7	1.7433	1.48605	11.7983	0.000592861	0.00443276
TAF4	ENSG00000130699	TAF4	protein_coding	TATA-box binding protein associated factor 4	20	0.473788	4.40375	11.7965	0.00059342	0.00443276
MRPS2	ENSG00000122140	MRPS2	protein_coding	mitochondrial ribosomal protein S2	9	-0.627679	4.9938	11.7964	0.000593463	0.00443276
CCL5	ENSG00000271503	CCL5	protein_coding	C-C motif chemokine ligand 5	17	-0.98986	9.24194	11.7951	0.000593866	0.00443346
CTDSPL	ENSG00000144677	CTDSPL	protein_coding	CTD small phosphatase like	3	-1.32173	3.22963	11.7922	0.000594785	0.00443801
RAB3GAP1	ENSG00000115839	RAB3GAP1	protein_coding	RAB3 GTPase activating protein catalytic subunit 1	2	0.507946	5.37741	11.7795	0.000598864	0.00446613
LBHD1	ENSG00000162194	LBHD1	protein_coding	LBH domain containing 1	11	-0.553503	2.78533	11.7693	0.000602152	0.00448832
GTF2A2	ENSG00000140307	GTF2A2	protein_coding	general transcription factor IIA subunit 2	15	-0.4558	4.62059	11.7658	0.000603282	0.00449441
RPP30	ENSG00000148688	RPP30	protein_coding	ribonuclease P/MRP subunit p30	10	-0.416615	4.05374	11.7602	0.000605117	0.00450574
THEM6	ENSG00000130193	THEM6	protein_coding	thioesterase superfamily member 6	8	-0.66155	4.47051	11.7576	0.000605952	0.00450961
MAP2K2	ENSG00000126934	MAP2K2	protein_coding	mitogen-activated protein kinase kinase 2	19	-0.940684	7.97179	11.7554	0.000606682	0.00451271
NDUFA8	ENSG00000119421	NDUFA8	protein_coding	NADH:ubiquinone oxidoreductase subunit A8	9	-0.599902	4.23516	11.7528	0.000607502	0.00451647
ASCL2	ENSG00000183734	ASCL2	protein_coding	achaete-scute family bHLH transcription factor 2	11	-1.25956	4.2727	11.7367	0.000612785	0.00455339
PARVB	ENSG00000188677	PARVB	protein_coding	parvin beta	22	-0.948401	4.99447	11.7331	0.000613973	0.00455986
AKR1A1	ENSG00000117448	AKR1A1	protein_coding	aldo-keto reductase family 1 member A1	1	-0.584776	6.25552	11.7292	0.00061526	0.00456705
LRRC41	ENSG00000132128	LRRC41	protein_coding	leucine rich repeat containing 41	1	-0.468385	5.84579	11.7264	0.000616206	0.00457171
NBR1	ENSG00000188554	NBR1	protein_coding	NBR1, autophagy cargo receptor	17	0.497036	7.33889	11.7208	0.00061807	0.00458317
ISCA1	ENSG00000135070	ISCA1	protein_coding	iron-sulfur cluster assembly 1	9	-1.23258	5.13667	11.7168	0.000619368	0.00459042
MRPL28	ENSG00000086504	MRPL28	protein_coding	mitochondrial ribosomal protein L28	16	-0.861279	6.05855	11.715	0.000619975	0.00459255
ATAD3A	ENSG00000197785	ATAD3A	protein_coding	ATPase family, AAA domain containing 3A	1	-0.822055	4.22394	11.7049	0.00062335	0.00461517
C16orf72	ENSG00000182831	C16orf72	protein_coding	chromosome 16 open reading frame 72	16	0.680417	6.20233	11.6967	0.000626107	0.00463319
METTL26	ENSG00000130731	METTL26	protein_coding	methyltransferase like 26	16	-0.908649	5.29122	11.6953	0.000626569	0.00463422
ASPHD2	ENSG00000128203	ASPHD2	protein_coding	aspartate beta-hydroxylase domain containing 2	22	-0.754886	4.24847	11.6902	0.000628297	0.00464461
PCBD1	ENSG00000166228	PCBD1	protein_coding	pterin-4 alpha-carbinolamine dehydratase 1	10	-0.892994	3.39607	11.6879	0.000629091	0.00464808
MYLIP	ENSG00000007944	MYLIP	protein_coding	myosin regulatory light chain interacting protein	6	0.530025	6.0456	11.6801	0.000631716	0.00466508
AP2M1	ENSG00000161203	AP2M1	protein_coding	adaptor related protein complex 2 mu 1 subunit	3	-0.871444	8.45756	11.6748	0.000633513	0.00467595
KIAA1024	ENSG00000169330	KIAA1024	protein_coding	KIAA1024	15	1.16721	0.290045	11.6717	0.000634585	0.00468145
TMED1	ENSG00000099203	TMED1	protein_coding	transmembrane p24 trafficking protein 1	19	-0.759241	4.36458	11.6695	0.000635324	0.0046821
SNRK	ENSG00000163788	SNRK	protein_coding	SNF related kinase	3	0.915962	6.65562	11.6695	0.000635325	0.0046821
ACTA2	ENSG00000107796	ACTA2	protein_coding	actin, alpha 2, smooth muscle, aorta	10	-1.26259	3.78908	11.6672	0.00063612	0.00468555
TIGD3	ENSG00000173825	TIGD3	protein_coding	tigger transposable element derived 3	11	1.67897	4.20166	11.6641	0.000637166	0.00469085
CCDC125	ENSG00000183323	CCDC125	protein_coding	coiled-coil domain containing 125	5	0.812066	4.53502	11.6552	0.000640246	0.00471082
LDLR	ENSG00000130164	LDLR	protein_coding	low density lipoprotein receptor	19	-0.796171	4.13301	11.6543	0.000640535	0.00471082
MAP3K21	ENSG00000143674	MAP3K21	protein_coding	mitogen-activated protein kinase kinase kinase 21	1	1.11631	0.465389	11.6519	0.00064138	0.00471462
NOTCH1	ENSG00000148400	NOTCH1	protein_coding	notch 1	9	0.777757	7.64839	11.641	0.000645146	0.00473988
EIF2D	ENSG00000143486	EIF2D	protein_coding	eukaryotic translation initiation factor 2D	1	-0.397561	5.6624	11.6335	0.000647735	0.00475646
SRRM1	ENSG00000133226	SRRM1	protein_coding	serine and arginine repetitive matrix 1	1	0.417396	6.44171	11.6316	0.000648425	0.00475909
AL450992,2	ENSG00000234614	AL450992,2	antisense_RNA		1	1.27568	0.370615	11.626	0.00065035	0.00476837
EHD3	ENSG00000013016	EHD3	protein_coding	EH domain containing 3	2	-0.799314	4.30455	11.6256	0.000650515	0.00476837
LMBRD1	ENSG00000168216	LMBRD1	protein_coding	LMBR1 domain containing 1	6	0.834938	5.75234	11.6251	0.000650685	0.00476837
FAM69B	ENSG00000165716	FAM69B	protein_coding	family with sequence similarity 69 member B	9	-1.49423	2.32797	11.6238	0.000651125	0.00476916
PINK1	ENSG00000158828	PINK1	protein_coding	PTEN induced putative kinase 1	1	-1.32925	7.51983	11.6196	0.000652612	0.00477761
CNIH3	ENSG00000143786	CNIH3	protein_coding	cornichon family AMPA receptor auxiliary protein 3	1	-1.22109	1.1348	11.6165	0.000653678	0.00478298
FAM168B	ENSG00000152102	FAM168B	protein_coding	family with sequence similarity 168 member B	2	0.414836	6.36349	11.614	0.00065458	0.00478714
BST2	ENSG00000130303	BST2	protein_coding	bone marrow stromal cell antigen 2	19	-1.08259	7.36016	11.6127	0.000655015	0.00478788
AL118508,4	ENSG00000279447	AL118508,4	TEC		20	1.84617	0.720713	11.6102	0.000655921	0.00479129
SRPRB	ENSG00000144867	SRPRB	protein_coding	SRP receptor beta subunit	3	-0.418147	5.09082	11.6095	0.000656153	0.00479129
EEPD1	ENSG00000122547	EEPD1	protein_coding	endonuclease/exonuclease/phosphatase family domain containing 1	7	1.07425	4.97043	11.6086	0.000656483	0.00479129
ATP7B	ENSG00000123191	ATP7B	protein_coding	ATPase copper transporting beta	13	0.664477	0.984025	11.606	0.000657381	0.00479504
TRBV24-1	ENSG00000211750	TRBV24-1	TR_V_gene		7	-1.31857	2.4172	11.6052	0.000657665	0.00479504
SMAD4	ENSG00000141646	SMAD4	protein_coding	SMAD family member 4	18	0.636769	5.39177	11.5999	0.000659544	0.0048063
SGO1-AS1	ENSG00000231304	SGO1-AS1	processed_transcript	uncharacterized LOC101927829	3	-0.955249	0.221063	11.5955	0.000661101	0.00481276
SGO1-AS1	ENSG00000231304	SGO1-AS1	processed_transcript	SGO1 antisense RNA 1	3	-0.955249	0.221063	11.5955	0.000661101	0.00481276
ARFIP1	ENSG00000164144	ARFIP1	protein_coding	ADP ribosylation factor interacting protein 1	4	0.735084	4.63017	11.594	0.000661657	0.00481437
ZBTB42	ENSG00000179627	ZBTB42	protein_coding	zinc finger and BTB domain containing 42	14	0.747385	3.50114	11.5865	0.000664322	0.00483131
GZMM	ENSG00000197540	GZMM	protein_coding	granzyme M	19	-0.835941	6.56011	11.5799	0.000666676	0.00484597
AL133355,1	ENSG00000260461	AL133355,1	sense_overlapping		10	0.486287	2.70209	11.565	0.000672033	0.00488216
SLC6A6	ENSG00000131389	SLC6A6	protein_coding	solute carrier family 6 member 6	3	1.03731	8.39392	11.5642	0.000672334	0.00488216
DNAJC3-AS1	ENSG00000247400	DNAJC3-AS1	lincRNA	DNAJC3 antisense RNA 1 (head to head)	13	0.964043	1.31934	11.5574	0.000674785	0.00489748
CCDC51	ENSG00000164051	CCDC51	protein_coding	coiled-coil domain containing 51	3	-0.632014	2.86623	11.5529	0.000676446	0.00490705
AC099336,1	ENSG00000232626	AC099336,1	transcribed_processed_pseudogene		1	-3.0669	1.18217	11.5419	0.000680449	0.0049336
CIAPIN1	ENSG00000005194	CIAPIN1	protein_coding	cytokine induced apoptosis inhibitor 1	16	-0.38043	5.25913	11.5334	0.000683555	0.00495362
ADAMTS7P4	ENSG00000218052	ADAMTS7P4	transcribed_unprocessed_pseudogene		15	1.27304	0.81611	11.5235	0.000687208	0.0049771
NRSN2	ENSG00000125841	NRSN2	protein_coding	neurensin 2	20	-0.82089	1.1839	11.5228	0.000687489	0.0049771
RPL39L	ENSG00000163923	RPL39L	protein_coding	ribosomal protein L39 like	3	-0.936451	0.825537	11.52	0.000688497	0.00498188
MZT2B	ENSG00000152082	MZT2B	protein_coding	mitotic spindle organizing protein 2B	2	-1.0533	6.065	11.5186	0.000689045	0.00498334
PSMB4	ENSG00000159377	PSMB4	protein_coding	proteasome subunit beta 4	1	-0.563675	7.61963	11.5153	0.000690255	0.00498958
ZNF211	ENSG00000121417	ZNF211	protein_coding	zinc finger protein 211	19	0.443719	4.64759	11.5081	0.000692937	0.00500644
TRPM6	ENSG00000119121	TRPM6	protein_coding	transient receptor potential cation channel subfamily M member 6	9	1.2961	3.79058	11.506	0.000693703	0.00500946
ZNF777	ENSG00000196453	ZNF777	protein_coding	zinc finger protein 777	7	-0.660675	4.33501	11.4957	0.00069756	0.00503478
LINC01569	ENSG00000262468	LINC01569	lincRNA	long intergenic non-protein coding RNA 1569	16	-0.798918	1.47667	11.4857	0.000701325	0.0050594
CACNB4	ENSG00000182389	CACNB4	protein_coding	calcium voltage-gated channel auxiliary subunit beta 4	2	1.94613	0.520408	11.4826	0.0007025	0.00506534
CHCHD1	ENSG00000172586	CHCHD1	protein_coding	coiled-coil-helix-coiled-coil-helix domain containing 1	10	-0.571476	4.20765	11.4702	0.000707218	0.0050968
CLTA	ENSG00000122705	CLTA	protein_coding	clathrin light chain A	9	-0.676286	6.47959	11.4683	0.000707921	0.00509931
FAU	ENSG00000149806	FAU	protein_coding	FAU, ubiquitin like and ribosomal protein S30 fusion	11	-0.790197	7.97557	11.4598	0.000711197	0.00512033
CCRL2	ENSG00000121797	CCRL2	protein_coding	C-C motif chemokine receptor like 2	3	-0.955135	3.07835	11.4573	0.000712131	0.00512449
AC008622,2	ENSG00000275719	AC008622,2	antisense_RNA		19	-1.48793	0.140405	11.4542	0.000713338	0.0051306
MRPL43	ENSG00000055950	MRPL43	protein_coding	mitochondrial ribosomal protein L43	10	-0.557333	5.22954	11.4483	0.000715601	0.0051443
NDUFB10	ENSG00000140990	NDUFB10	protein_coding	NADH:ubiquinone oxidoreductase subunit B10	16	-0.783036	5.95941	11.4372	0.000719881	0.00517248
RAB11FIP4	ENSG00000131242	RAB11FIP4	protein_coding	RAB11 family interacting protein 4	17	0.609134	6.90181	11.4311	0.00072224	0.00518683
[truncated: 2,145 more rows]

## Sheet: Comparison PD0 x Ctrl
external_gene_name	ensembl_gene_id	external_gene_name	gene_biotype	wikigene_description	chromosome_name	logFC	logCPM	LR	PValue	FDR
GFRA2	ENSG00000168546	GFRA2	protein_coding	GDNF family receptor alpha 2	8	-2.82829	0.42718	51.6373	6.67625e-13	6.01948e-09
MYL6B	ENSG00000196465	MYL6B	protein_coding	myosin light chain 6B	12	2.29656	3.08513	51.1896	8.38602e-13	6.01948e-09
CYTH3	ENSG00000008256	CYTH3	protein_coding	cytohesin 3	7	-1.32713	3.44624	49.8849	1.63034e-12	7.80172e-09
EPOP	ENSG00000273604	EPOP	protein_coding	elongin BC and polycomb repressive complex 2 associated protein	17	2.1288	1.73786	48.7447	2.91549e-12	1.04637e-08
IGFL2	ENSG00000204866	IGFL2	protein_coding	IGF like family member 2	19	5.66598	1.04945	47.9849	4.29511e-12	1.10391e-08
HAPLN3	ENSG00000140511	HAPLN3	protein_coding	hyaluronan and proteoglycan link protein 3	15	1.40405	6.2853	47.8243	4.66179e-12	1.10391e-08
LAG3	ENSG00000089692	LAG3	protein_coding	lymphocyte activating 3	12	3.7632	6.48573	47.2715	6.18055e-12	1.10391e-08
MT1E	ENSG00000169715	MT1E	protein_coding	metallothionein 1E	16	3.7116	2.78541	47.1996	6.4112e-12	1.10391e-08
MAPK11	ENSG00000185386	MAPK11	protein_coding	mitogen-activated protein kinase 11	22	1.8032	3.39398	46.7722	7.97378e-12	1.10391e-08
FABP5	ENSG00000164687	FABP5	protein_coding	fatty acid binding protein 5	8	2.55413	2.81664	46.6096	8.66348e-12	1.10391e-08
RARRES3	ENSG00000133321	RARRES3	protein_coding	retinoic acid receptor responder 3	11	2.01081	7.50268	46.4941	9.18957e-12	1.10391e-08
SEZ6L	ENSG00000100095	SEZ6L	protein_coding	seizure related 6 homolog like	22	-2.46565	0.297503	46.486	9.22741e-12	1.10391e-08
AC004585,1	ENSG00000266088	AC004585,1	lincRNA		17	2.02781	3.06333	45.3586	1.64063e-11	1.72977e-08
TSPAN17	ENSG00000048140	TSPAN17	protein_coding	tetraspanin 17	5	1.42651	6.10132	45.3042	1.68688e-11	1.72977e-08
JARID2	ENSG00000008083	JARID2	protein_coding	jumonji and AT-rich interaction domain containing 2	6	-1.14596	5.98368	44.4125	2.6598e-11	2.54561e-08
LRRFIP1	ENSG00000124831	LRRFIP1	protein_coding	LRR binding FLII interacting protein 1	2	-1.08284	7.46458	43.5461	4.14088e-11	3.7154e-08
ACP5	ENSG00000102575	ACP5	protein_coding	acid phosphatase 5, tartrate resistant	19	1.56743	6.19513	43.3173	4.65456e-11	3.93064e-08
ACOT7	ENSG00000097021	ACOT7	protein_coding	acyl-CoA thioesterase 7	1	2.45381	4.63093	43.004	5.46271e-11	4.35681e-08
STAP2	ENSG00000178078	STAP2	protein_coding	signal transducing adaptor family member 2	19	1.97505	0.759108	42.8115	6.02769e-11	4.38091e-08
DHCR24	ENSG00000116133	DHCR24	protein_coding	24-dehydrocholesterol reductase	1	2.2168	4.34196	42.7871	6.10324e-11	4.38091e-08
RAB11FIP1	ENSG00000156675	RAB11FIP1	protein_coding	RAB11 family interacting protein 1	8	-1.72715	8.09854	41.8464	9.87319e-11	6.7495e-08
ERN1	ENSG00000178607	ERN1	protein_coding	endoplasmic reticulum to nucleus signaling 1	17	-1.44094	6.03534	41.6995	1.06434e-10	6.94531e-08
RELL1	ENSG00000181826	RELL1	protein_coding	RELT like 1	4	-2.09717	2.85344	41.608	1.11536e-10	6.9618e-08
PDCD1	ENSG00000188389	PDCD1	protein_coding	programmed cell death 1	2	2.3212	4.7856	41.366	1.26232e-10	7.26308e-08
PLCB1	ENSG00000182621	PLCB1	protein_coding	phospholipase C beta 1	20	-1.67044	1.35574	41.3622	1.26482e-10	7.26308e-08
SVIL	ENSG00000197321	SVIL	protein_coding	supervillin	10	-1.68288	6.16729	40.8488	1.64474e-10	8.96616e-08
PHLPP1	ENSG00000081913	PHLPP1	protein_coding	PH domain and leucine rich repeat protein phosphatase 1	18	-1.6238	3.63288	40.8	1.68631e-10	8.96616e-08
MAML3	ENSG00000196782	MAML3	protein_coding	mastermind like transcriptional coactivator 3	4	-1.56819	4.13668	40.4286	2.03933e-10	1.04559e-07
ZMIZ1	ENSG00000108175	ZMIZ1	protein_coding	zinc finger MIZ-type containing 1	10	-1.2134	6.35335	39.8676	2.7178e-10	1.3454e-07
IRS2	ENSG00000185950	IRS2	protein_coding	insulin receptor substrate 2	13	-2.03423	4.85559	39.4634	3.34272e-10	1.55338e-07
ARHGAP26	ENSG00000145819	ARHGAP26	protein_coding	Rho GTPase activating protein 26	5	-1.51529	7.05766	39.4566	3.35434e-10	1.55338e-07
TLE3	ENSG00000140332	TLE3	protein_coding	transducin like enhancer of split 3	15	-1.67494	7.80711	39.0853	4.05677e-10	1.73171e-07
COQ8A	ENSG00000163050	COQ8A	protein_coding	coenzyme Q8A	1	-1.2382	6.11253	39.0849	4.05761e-10	1.73171e-07
PTTG1	ENSG00000164611	PTTG1	protein_coding	pituitary tumor-transforming 1	5	2.18958	3.7557	39.064	4.1013e-10	1.73171e-07
ADAMTS14	ENSG00000138316	ADAMTS14	protein_coding	ADAM metallopeptidase with thrombospondin type 1 motif 14	10	3.70217	0.632027	38.946	4.35694e-10	1.76942e-07
CREBBP	ENSG00000005339	CREBBP	protein_coding	CREB binding protein	16	-1.27309	7.25912	38.9104	4.43711e-10	1.76942e-07
TMEM43	ENSG00000170876	TMEM43	protein_coding	transmembrane protein 43	3	-1.03139	6.59535	38.7225	4.8854e-10	1.89554e-07
PLXNA2	ENSG00000076356	PLXNA2	protein_coding	plexin A2	1	-2.07603	2.57316	38.2095	6.35427e-10	2.40058e-07
ANTXR2	ENSG00000163297	ANTXR2	protein_coding	anthrax toxin receptor 2	4	-1.24861	6.22215	37.9162	7.38495e-10	2.71842e-07
CASS4	ENSG00000087589	CASS4	protein_coding	Cas scaffolding protein family member 4	20	-2.15416	5.3838	37.7581	8.00843e-10	2.87423e-07
AC006262,1	ENSG00000268460	AC006262,1	processed_transcript	uncharacterized LOC93429	19	6.6465	-0.363984	37.5366	8.9715e-10	3.14134e-07
TRDV1	ENSG00000211804	TRDV1	TR_V_gene		14	2.43038	3.1829	37.2734	1.02676e-09	3.50956e-07
E2F1	ENSG00000101412	E2F1	protein_coding	E2F transcription factor 1	20	2.03482	3.75352	36.9867	1.18935e-09	3.97078e-07
CDKN2A	ENSG00000147889	CDKN2A	protein_coding	cyclin dependent kinase inhibitor 2A	9	2.13633	1.96348	36.897	1.24539e-09	3.97166e-07
RAN	ENSG00000132341	RAN	protein_coding	RAN, member RAS oncogene family	12	0.889434	7.13896	36.8784	1.25732e-09	3.97166e-07
MT1L	ENSG00000260549	MT1L	transcribed_unitary_pseudogene	metallothionein 1L, pseudogene	16	4.39664	1.31158	36.8548	1.27261e-09	3.97166e-07
PTPRS	ENSG00000105426	PTPRS	protein_coding	protein tyrosine phosphatase, receptor type S	19	-1.96949	2.44387	36.4442	1.57104e-09	4.79868e-07
TROAP	ENSG00000135451	TROAP	protein_coding	trophinin associated protein	12	2.69018	2.17486	36.3463	1.65196e-09	4.94073e-07
ZFP36L1	ENSG00000185650	ZFP36L1	protein_coding	ZFP36 ring finger protein like 1	14	-1.40063	8.45685	36.2931	1.69768e-09	4.97385e-07
CACNA2D2	ENSG00000007402	CACNA2D2	protein_coding	calcium voltage-gated channel auxiliary subunit alpha2delta 2	3	-1.59377	2.68957	36.201	1.77976e-09	5.11004e-07
TAGAP	ENSG00000164691	TAGAP	protein_coding	T-cell activation RhoGTPase activating protein	6	-1.23657	8.61328	36.0718	1.90179e-09	5.35335e-07
GTF3C6	ENSG00000155115	GTF3C6	protein_coding	general transcription factor IIIC subunit 6	6	1.16839	4.77528	35.9978	1.97542e-09	5.45367e-07
TIMD4	ENSG00000145850	TIMD4	protein_coding	T-cell immunoglobulin and mucin domain containing 4	5	2.60453	0.529729	35.9605	2.01362e-09	5.45424e-07
CENPM	ENSG00000100162	CENPM	protein_coding	centromere protein M	22	2.43602	2.56642	35.8219	2.16209e-09	5.74796e-07
SSBP1	ENSG00000106028	SSBP1	protein_coding	single stranded DNA binding protein 1	7	0.741068	5.23205	35.7238	2.27375e-09	5.78231e-07
TLE4	ENSG00000106829	TLE4	protein_coding	transducin like enhancer of split 4	9	-1.04112	6.21407	35.7086	2.29148e-09	5.78231e-07
HMGB3	ENSG00000029993	HMGB3	protein_coding	high mobility group box 3	X	1.92965	2.02156	35.7049	2.29585e-09	5.78231e-07
SPSB1	ENSG00000171621	SPSB1	protein_coding	splA/ryanodine receptor domain and SOCS box containing 1	1	1.41201	2.85703	35.3881	2.70136e-09	6.68633e-07
PTMS	ENSG00000159335	PTMS	protein_coding	parathymosin	12	2.47151	6.10337	35.3391	2.77014e-09	6.74037e-07
SIGLEC17P	ENSG00000171101	SIGLEC17P	transcribed_unprocessed_pseudogene	sialic acid binding Ig like lectin 17, pseudogene	19	-2.379	2.52057	35.0973	3.13641e-09	7.50439e-07
PLK1	ENSG00000166851	PLK1	protein_coding	polo like kinase 1	16	2.02047	3.67372	34.9081	3.45643e-09	8.13452e-07
FAM129A	ENSG00000135842	FAM129A	protein_coding	family with sequence similarity 129 member A	1	-1.98164	8.18026	34.7885	3.67536e-09	8.51024e-07
XPC	ENSG00000154767	XPC	protein_coding	XPC complex subunit, DNA damage recognition and repair factor	3	-0.773106	6.2882	34.7466	3.75541e-09	8.55756e-07
LATS2	ENSG00000150457	LATS2	protein_coding	large tumor suppressor kinase 2	13	-1.11031	3.73281	34.712	3.82275e-09	8.5749e-07
TXNIP	ENSG00000265972	TXNIP	protein_coding	thioredoxin interacting protein	1	-1.26928	11.6429	34.6087	4.03102e-09	8.90296e-07
MYADM	ENSG00000179820	MYADM	protein_coding	myeloid associated differentiation marker	19	-1.69949	8.13569	34.5427	4.17006e-09	9.07052e-07
UBE2C	ENSG00000175063	UBE2C	protein_coding	ubiquitin conjugating enzyme E2 C	20	2.41691	3.15704	34.4672	4.33489e-09	9.28832e-07
ARPIN	ENSG00000242498	ARPIN	protein_coding	actin related protein 2/3 complex inhibitor	15	-3.21044	2.44886	34.4235	4.43349e-09	9.35988e-07
SORL1	ENSG00000137642	SORL1	protein_coding	sortilin related receptor 1	11	-1.82459	9.33136	33.9881	5.54502e-09	1.15368e-06
CHI3L2	ENSG00000064886	CHI3L2	protein_coding	chitinase 3 like 2	1	1.90041	5.65095	33.9241	5.73038e-09	1.17144e-06
ARRDC4	ENSG00000140450	ARRDC4	protein_coding	arrestin domain containing 4	15	-1.87097	3.73844	33.8941	5.8196e-09	1.17144e-06
SMIM1	ENSG00000235169	SMIM1	protein_coding	small integral membrane protein 1 (Vel blood group)	1	4.37887	5.62504	33.8756	5.87515e-09	1.17144e-06
VAMP5	ENSG00000168899	VAMP5	protein_coding	vesicle associated membrane protein 5	2	2.23465	6.0425	33.6234	6.68817e-09	1.29851e-06
SETD1B	ENSG00000139718	SETD1B	protein_coding	SET domain containing 1B	12	-0.925515	6.70128	33.6084	6.74019e-09	1.29851e-06
CD163	ENSG00000177575	CD163	protein_coding	CD163 molecule	12	-1.70754	5.02622	33.5896	6.80543e-09	1.29851e-06
ZFP36L2	ENSG00000152518	ZFP36L2	protein_coding	ZFP36 ring finger protein like 2	2	-1.15482	8.3836	33.5701	6.87423e-09	1.29851e-06
NABP2	ENSG00000139579	NABP2	protein_coding	nucleic acid binding protein 2	12	1.14546	4.27071	33.5314	7.0121e-09	1.30735e-06
CDKN2C	ENSG00000123080	CDKN2C	protein_coding	cyclin dependent kinase inhibitor 2C	1	1.60485	2.91262	33.4214	7.42043e-09	1.36574e-06
PCNA	ENSG00000132646	PCNA	protein_coding	proliferating cell nuclear antigen	20	1.33169	5.74424	33.2805	7.97782e-09	1.4422e-06
UBE2T	ENSG00000077152	UBE2T	protein_coding	ubiquitin conjugating enzyme E2 T	1	1.964	1.8276	33.2662	8.03677e-09	1.4422e-06
CPSF7	ENSG00000149532	CPSF7	protein_coding	cleavage and polyadenylation specific factor 7	11	-0.732373	7.1073	33.1527	8.51963e-09	1.50997e-06
SKI	ENSG00000157933	SKI	protein_coding	SKI proto-oncogene	1	-0.955932	6.46086	32.9955	9.23712e-09	1.61717e-06
C19orf12	ENSG00000131943	C19orf12	protein_coding	chromosome 19 open reading frame 12	19	0.862463	5.25047	32.9601	9.40703e-09	1.62708e-06
ARPC5L	ENSG00000136950	ARPC5L	protein_coding	actin related protein 2/3 complex subunit 5 like	9	0.8879	5.51621	32.8996	9.70429e-09	1.65851e-06
SCD	ENSG00000099194	SCD	protein_coding	stearoyl-CoA desaturase	10	2.09859	3.86523	32.7509	1.04758e-08	1.7693e-06
AP1S1	ENSG00000106367	AP1S1	protein_coding	adaptor related protein complex 1 sigma 1 subunit	7	1.05933	4.03481	32.6548	1.10066e-08	1.83734e-06
BRD3	ENSG00000169925	BRD3	protein_coding	bromodomain containing 3	9	-0.667537	5.39022	32.5965	1.13418e-08	1.87153e-06
ACAT2	ENSG00000120437	ACAT2	protein_coding	acetyl-CoA acetyltransferase 2	6	0.828216	4.25939	32.5298	1.1738e-08	1.89198e-06
SOD1	ENSG00000142168	SOD1	protein_coding	superoxide dismutase 1	21	1.08642	6.21807	32.5219	1.17858e-08	1.89198e-06
USP30-AS1	ENSG00000256262	USP30-AS1	antisense_RNA		12	1.46276	2.26592	32.5095	1.18611e-08	1.89198e-06
ANKRD39	ENSG00000213337	ANKRD39	protein_coding	ankyrin repeat domain 39	2	1.15558	1.10522	32.4635	1.2145e-08	1.90364e-06
NDE1	ENSG00000072864	NDE1	protein_coding	nudE neurodevelopment protein 1	16	-1.15305	6.31124	32.4548	1.21994e-08	1.90364e-06
NKX3-1	ENSG00000167034	NKX3-1	protein_coding	NK3 homeobox 1	8	-3.2047	2.16924	32.3618	1.27975e-08	1.9755e-06
NME1	ENSG00000239672	NME1	protein_coding	NME/NM23 nucleoside diphosphate kinase 1	17	1.5968	2.25289	32.2533	1.35327e-08	2.06675e-06
GATA2	ENSG00000179348	GATA2	protein_coding	GATA binding protein 2	3	-2.57346	4.42318	32.1751	1.40888e-08	2.12904e-06
PKMYT1	ENSG00000127564	PKMYT1	protein_coding	protein kinase, membrane associated tyrosine/threonine 1	16	2.42774	2.66214	32.0904	1.47161e-08	2.20066e-06
JAK1	ENSG00000162434	JAK1	protein_coding	Janus kinase 1	1	-0.914987	8.50067	32.0574	1.49681e-08	2.21529e-06
SH3BP4	ENSG00000130147	SH3BP4	protein_coding	SH3 domain binding protein 4	2	-1.76203	0.797675	31.9698	1.56586e-08	2.27383e-06
DYNLL1	ENSG00000088986	DYNLL1	protein_coding	dynein light chain LC8-type 1	12	1.12332	6.80283	31.9671	1.56805e-08	2.27383e-06
BCL2L14	ENSG00000121380	BCL2L14	protein_coding	BCL2 like 14	12	3.09862	0.0318623	31.9221	1.60478e-08	2.30382e-06
TMSB10	ENSG00000034510	TMSB10	protein_coding	thymosin beta 10	2	1.2578	10.4019	31.83	1.68273e-08	2.3918e-06
RAPGEF2	ENSG00000109756	RAPGEF2	protein_coding	Rap guanine nucleotide exchange factor 2	4	-1.24943	5.23387	31.7609	1.74371e-08	2.45419e-06
HGSNAT	ENSG00000165102	HGSNAT	protein_coding	heparan-alpha-glucosaminide N-acetyltransferase	8	-0.912822	5.93711	31.7328	1.7691e-08	2.46574e-06
LINC01943	ENSG00000280721	LINC01943	lincRNA		2	2.56208	0.733535	31.6851	1.81308e-08	2.50275e-06
GINS2	ENSG00000131153	GINS2	protein_coding	GINS complex subunit 2	16	2.3327	2.53183	31.5938	1.90035e-08	2.59824e-06
SULF2	ENSG00000196562	SULF2	protein_coding	sulfatase 2	20	-1.92134	7.10632	31.5547	1.93905e-08	2.60986e-06
TK1	ENSG00000167900	TK1	protein_coding	thymidine kinase 1	17	2.40041	3.99939	31.5485	1.94521e-08	2.60986e-06
HIST3H2A	ENSG00000181218	HIST3H2A	protein_coding	histone cluster 3 H2A	1	1.70205	2.33766	31.5123	1.98184e-08	2.63438e-06
ADSL	ENSG00000239900	ADSL	protein_coding	adenylosuccinate lyase	22	0.624196	5.5466	31.4745	2.0208e-08	2.66153e-06
PSME2	ENSG00000100911	PSME2	protein_coding	proteasome activator subunit 2	14	1.53495	8.11509	31.3566	2.14725e-08	2.79783e-06
POMP	ENSG00000132963	POMP	protein_coding	proteasome maturation protein	13	1.43929	5.30871	31.3422	2.16327e-08	2.79783e-06
SGK1	ENSG00000118515	SGK1	protein_coding	serum/glucocorticoid regulated kinase 1	6	-1.96584	5.98509	31.3122	2.19696e-08	2.81603e-06
AC022182,2	ENSG00000254802	AC022182,2	lincRNA		8	1.57822	1.42449	31.2635	2.2527e-08	2.86193e-06
IL21-AS1	ENSG00000227145	IL21-AS1	antisense_RNA	IL21 antisense RNA 1	4	4.33373	0.670967	31.2355	2.28552e-08	2.87815e-06
CDT1	ENSG00000167513	CDT1	protein_coding	chromatin licensing and DNA replication factor 1	16	2.42924	3.18299	31.0636	2.49705e-08	3.11719e-06
SLCO4A1	ENSG00000101187	SLCO4A1	protein_coding	solute carrier organic anion transporter family member 4A1	20	1.92357	1.36618	30.8441	2.79615e-08	3.46047e-06
PIMREG	ENSG00000129195	PIMREG	protein_coding	PICALM interacting mitotic regulator	17	3.25329	0.566323	30.7224	2.9771e-08	3.65293e-06
BATF	ENSG00000156127	BATF	protein_coding	basic leucine zipper ATF-like transcription factor	14	1.52743	5.02282	30.6899	3.0274e-08	3.68316e-06
ANKRD9	ENSG00000156381	ANKRD9	protein_coding	ankyrin repeat domain 9	14	3.15929	4.56286	30.6327	3.11791e-08	3.74832e-06
C1QC	ENSG00000159189	C1QC	protein_coding	complement C1q C chain	1	4.98939	3.95879	30.6232	3.13318e-08	3.74832e-06
GPR84	ENSG00000139572	GPR84	protein_coding	G protein-coupled receptor 84	12	2.98806	3.16727	30.5567	3.24256e-08	3.84712e-06
PECAM1	ENSG00000261371	PECAM1	protein_coding	platelet and endothelial cell adhesion molecule 1	17	-1.25572	9.08525	30.5265	3.2934e-08	3.87396e-06
UBE2S	ENSG00000108106	UBE2S	protein_coding	ubiquitin conjugating enzyme E2 S	19	1.79726	4.8607	30.5114	3.31915e-08	3.87396e-06
C17orf53	ENSG00000125319	C17orf53	protein_coding	chromosome 17 open reading frame 53	17	1.64317	0.513829	30.4296	3.46208e-08	4.0082e-06
MYBL2	ENSG00000101057	MYBL2	protein_coding	MYB proto-oncogene like 2	20	2.21344	5.0853	30.4136	3.49073e-08	4.00903e-06
PFDN1	ENSG00000113068	PFDN1	protein_coding	prefoldin subunit 1	5	0.702195	5.05087	30.3587	3.59093e-08	4.04757e-06
ETS2	ENSG00000157557	ETS2	protein_coding	ETS proto-oncogene 2, transcription factor	21	-1.12383	5.80963	30.3584	3.59144e-08	4.04757e-06
SSH2	ENSG00000141298	SSH2	protein_coding	slingshot protein phosphatase 2	17	-1.23491	8.10463	30.349	3.60886e-08	4.04757e-06
KIF13A	ENSG00000137177	KIF13A	protein_coding	kinesin family member 13A	6	-1.49255	5.14935	30.2739	3.75131e-08	4.17471e-06
SPC24	ENSG00000161888	SPC24	protein_coding	SPC24, NDC80 kinetochore complex component	19	2.3316	1.56726	30.2243	3.84855e-08	4.23612e-06
CCDC167	ENSG00000198937	CCDC167	protein_coding	coiled-coil domain containing 167	6	1.44015	3.85643	30.2158	3.8655e-08	4.23612e-06
PSMA5	ENSG00000143106	PSMA5	protein_coding	proteasome subunit alpha 5	1	0.887732	6.7445	30.1563	3.98595e-08	4.31235e-06
ARHGEF40	ENSG00000165801	ARHGEF40	protein_coding	Rho guanine nucleotide exchange factor 40	14	-2.53113	6.43971	30.1518	3.99514e-08	4.31235e-06
CDCA3	ENSG00000111665	CDCA3	protein_coding	cell division cycle associated 3	12	2.27441	2.10994	29.9956	4.33035e-08	4.63929e-06
CD40	ENSG00000101017	CD40	protein_coding	CD40 molecule	20	1.22559	5.08297	29.9621	4.40567e-08	4.68502e-06
CENPA	ENSG00000115163	CENPA	protein_coding	centromere protein A	2	2.73842	0.733364	29.927	4.4863e-08	4.73569e-06
SIAH2	ENSG00000181788	SIAH2	protein_coding	siah E3 ubiquitin protein ligase 2	3	2.27642	7.2391	29.8976	4.55479e-08	4.77288e-06
AURKB	ENSG00000178999	AURKB	protein_coding	aurora kinase B	17	2.09162	2.94527	29.8777	4.60174e-08	4.78715e-06
PYCR1	ENSG00000183010	PYCR1	protein_coding	pyrroline-5-carboxylate reductase 1	17	1.90053	1.93946	29.8475	4.67406e-08	4.82739e-06
RUNX2	ENSG00000124813	RUNX2	protein_coding	runt related transcription factor 2	6	-1.49868	4.344	29.8305	4.71525e-08	4.83515e-06
IDH2	ENSG00000182054	IDH2	protein_coding	isocitrate dehydrogenase (NADP(+)) 2, mitochondrial	15	1.21084	7.17322	29.7345	4.95447e-08	5.0362e-06
SPEN	ENSG00000065526	SPEN	protein_coding	spen family transcriptional repressor	1	-0.865351	6.75438	29.724	4.98147e-08	5.0362e-06
TMCC1	ENSG00000172765	TMCC1	protein_coding	transmembrane and coiled-coil domain family 1	3	-1.47699	5.26628	29.6921	5.06404e-08	5.08387e-06
HSPB1	ENSG00000106211	HSPB1	protein_coding	heat shock protein family B (small) member 1	7	2.15585	6.62475	29.6268	5.23759e-08	5.2011e-06
PPIA	ENSG00000196262	PPIA	protein_coding	peptidylprolyl isomerase A	7	0.867964	8.74435	29.621	5.25327e-08	5.2011e-06
WDR91	ENSG00000105875	WDR91	protein_coding	WD repeat domain 91	7	-0.791514	5.00661	29.5369	5.48617e-08	5.39449e-06
NLRP1	ENSG00000091592	NLRP1	protein_coding	NLR family pyrin domain containing 1	17	-1.14412	8.4486	29.4855	5.63374e-08	5.5019e-06
NCOA1	ENSG00000084676	NCOA1	protein_coding	nuclear receptor coactivator 1	2	-1.00029	6.64157	29.432	5.79122e-08	5.61748e-06
POP4	ENSG00000105171	POP4	protein_coding	POP4 homolog, ribonuclease P/MRP subunit	19	0.754646	5.17217	29.4017	5.88253e-08	5.64966e-06
POLR1D	ENSG00000186184	POLR1D	protein_coding	RNA polymerase I subunit D	13	1.54301	6.97658	29.3944	5.90481e-08	5.64966e-06
PFKP	ENSG00000067057	PFKP	protein_coding	phosphofructokinase, platelet	10	0.928153	5.72054	29.3821	5.94245e-08	5.64966e-06
IL1RAP	ENSG00000196083	IL1RAP	protein_coding	interleukin 1 receptor accessory protein	3	-2.08665	5.06454	29.3502	6.04094e-08	5.70551e-06
CAMK1D	ENSG00000183049	CAMK1D	protein_coding	calcium/calmodulin dependent protein kinase ID	10	-1.24794	6.68144	29.2966	6.21053e-08	5.81334e-06
TBC1D14	ENSG00000132405	TBC1D14	protein_coding	TBC1 domain family member 14	4	-0.9987	7.11376	29.2886	6.2361e-08	5.81334e-06
TMCC3	ENSG00000057704	TMCC3	protein_coding	transmembrane and coiled-coil domain family 3	12	-1.94737	5.57293	29.1797	6.59651e-08	6.10198e-06
C12orf75	ENSG00000235162	C12orf75	protein_coding	chromosome 12 open reading frame 75	12	1.27896	4.6487	29.1697	6.63074e-08	6.10198e-06
PID1	ENSG00000153823	PID1	protein_coding	phosphotyrosine interaction domain containing 1	2	-1.8916	3.85897	29.1264	6.78051e-08	6.20006e-06
C1QA	ENSG00000173372	C1QA	protein_coding	complement C1q A chain	1	3.79801	5.57412	29.0981	6.88036e-08	6.25155e-06
KCNK5	ENSG00000164626	KCNK5	protein_coding	potassium two pore domain channel subfamily K member 5	6	1.69276	1.3567	29.0797	6.94603e-08	6.27153e-06
MANBA	ENSG00000109323	MANBA	protein_coding	mannosidase beta	4	-0.758306	5.97363	28.9214	7.53763e-08	6.7451e-06
KIT	ENSG00000157404	KIT	protein_coding	KIT proto-oncogene receptor tyrosine kinase	4	-2.24863	0.909263	28.9145	7.56451e-08	6.7451e-06
HBQ1	ENSG00000086506	HBQ1	protein_coding	hemoglobin subunit theta 1	16	3.05261	5.737	28.8031	8.01226e-08	7.08756e-06
PPM1H	ENSG00000111110	PPM1H	protein_coding	protein phosphatase, Mg2+/Mn2+ dependent 1H	12	-2.07398	1.32376	28.7946	8.04731e-08	7.08756e-06
C1QB	ENSG00000173369	C1QB	protein_coding	complement C1q B chain	1	4.59255	5.47039	28.7766	8.12285e-08	7.11047e-06
IL10	ENSG00000136634	IL10	protein_coding	interleukin 10	1	3.49241	0.39039	28.7453	8.25503e-08	7.1429e-06
CCDC28B	ENSG00000160050	CCDC28B	protein_coding	coiled-coil domain containing 28B	1	1.24231	3.33674	28.7348	8.29971e-08	7.1429e-06
NOTCH1	ENSG00000148400	NOTCH1	protein_coding	notch 1	9	-1.22362	7.64839	28.7326	8.30917e-08	7.1429e-06
ALG1L13P	ENSG00000253981	ALG1L13P	transcribed_unprocessed_pseudogene		8	-2.05527	2.99086	28.6878	8.50366e-08	7.26067e-06
SLC4A3	ENSG00000114923	SLC4A3	protein_coding	solute carrier family 4 member 3	2	-2.44891	0.384393	28.6691	8.5863e-08	7.26067e-06
ATP5G3	ENSG00000154518	ATP5G3	protein_coding	ATP synthase, H+ transporting, mitochondrial Fo complex subunit C3 (subunit 9)	2	0.828115	6.41127	28.6665	8.5979e-08	7.26067e-06
CD3D	ENSG00000167286	CD3D	protein_coding	CD3d molecule	11	1.26462	6.81766	28.5519	9.12218e-08	7.61416e-06
CETP	ENSG00000087237	CETP	protein_coding	cholesteryl ester transfer protein	16	2.48993	1.14089	28.5422	9.16793e-08	7.61416e-06
BOLA3	ENSG00000163170	BOLA3	protein_coding	bolA family member 3	2	1.24413	2.19686	28.5406	9.1756e-08	7.61416e-06
BIRC5	ENSG00000089685	BIRC5	protein_coding	baculoviral IAP repeat containing 5	17	2.75537	3.25977	28.5151	9.29713e-08	7.65852e-06
ZBTB32	ENSG00000011590	ZBTB32	protein_coding	zinc finger and BTB domain containing 32	19	1.74245	3.39106	28.5071	9.33575e-08	7.65852e-06
NHSL2	ENSG00000204131	NHSL2	protein_coding	NHS like 2	X	-1.40615	7.12263	28.4809	9.46252e-08	7.71841e-06
TUBGCP3	ENSG00000126216	TUBGCP3	protein_coding	tubulin gamma complex associated protein 3	13	-0.532756	5.27631	28.4584	9.57315e-08	7.76453e-06
PRKAG2	ENSG00000106617	PRKAG2	protein_coding	protein kinase AMP-activated non-catalytic subunit gamma 2	7	-0.764186	4.85777	28.4303	9.71308e-08	7.83376e-06
ADCY3	ENSG00000138031	ADCY3	protein_coding	adenylate cyclase 3	2	1.07391	4.6638	28.3749	9.99525e-08	8.0163e-06
PRDX1	ENSG00000117450	PRDX1	protein_coding	peroxiredoxin 1	1	0.95642	6.58124	28.3531	1.01086e-07	8.06215e-06
CD93	ENSG00000125810	CD93	protein_coding	CD93 molecule	20	-1.76324	7.36717	28.1179	1.14145e-07	9.03452e-06
SLC6A9	ENSG00000196517	SLC6A9	protein_coding	solute carrier family 6 member 9	1	3.39905	2.56233	28.1113	1.14536e-07	9.03452e-06
PLEKHG3	ENSG00000126822	PLEKHG3	protein_coding	pleckstrin homology and RhoGEF domain containing G3	14	-1.98954	7.5027	28.0803	1.16385e-07	9.13018e-06
PNP	ENSG00000198805	PNP	protein_coding	purine nucleoside phosphorylase	14	1.34296	6.88118	28.0593	1.17656e-07	9.15786e-06
ACHE	ENSG00000087085	ACHE	protein_coding	acetylcholinesterase (Cartwright blood group)	7	4.45818	1.93302	28.0534	1.18014e-07	9.15786e-06
COA6	ENSG00000168275	COA6	protein_coding	cytochrome c oxidase assembly factor 6	1	1.02212	3.08776	28.0065	1.2091e-07	9.33215e-06
CENPW	ENSG00000203760	CENPW	protein_coding	centromere protein W	6	1.99951	1.09786	27.9833	1.22368e-07	9.39421e-06
KDM3B	ENSG00000120733	KDM3B	protein_coding	lysine demethylase 3B	5	-0.760198	7.00403	27.9663	1.2345e-07	9.42682e-06
E2F2	ENSG00000007968	E2F2	protein_coding	E2F transcription factor 2	1	1.8336	5.3252	27.9344	1.255e-07	9.51647e-06
FOXM1	ENSG00000111206	FOXM1	protein_coding	forkhead box M1	12	2.57675	3.38104	27.9275	1.25949e-07	9.51647e-06
VPS8	ENSG00000156931	VPS8	protein_coding	VPS8, CORVET complex subunit	3	-0.703543	5.97929	27.8883	1.28522e-07	9.66001e-06
FEN1	ENSG00000168496	FEN1	protein_coding	flap structure-specific endonuclease 1	11	1.24991	4.21728	27.8717	1.29632e-07	9.69272e-06
KLF6	ENSG00000067082	KLF6	protein_coding	Kruppel like factor 6	10	-1.03463	8.03188	27.7663	1.3689e-07	1.01824e-05
RPA3	ENSG00000106399	RPA3	protein_coding	replication protein A3	7	1.07246	3.51543	27.7518	1.37916e-07	1.02058e-05
ADAMTS1	ENSG00000154734	ADAMTS1	protein_coding	ADAM metallopeptidase with thrombospondin type 1 motif 1	21	-2.52318	0.207828	27.7355	1.39087e-07	1.02396e-05
CTDSP2	ENSG00000175215	CTDSP2	protein_coding	CTD small phosphatase 2	12	-0.842424	8.69647	27.6871	1.42611e-07	1.04455e-05
MYRF	ENSG00000124920	MYRF	protein_coding	myelin regulatory factor	11	3.0485	2.61511	27.6422	1.45961e-07	1.06366e-05
RFX2	ENSG00000087903	RFX2	protein_coding	regulatory factor X2	19	-2.15101	4.5513	27.6096	1.48441e-07	1.07627e-05
MEF2D	ENSG00000116604	MEF2D	protein_coding	myocyte enhancer factor 2D	1	-0.649488	6.79034	27.5855	1.50301e-07	1.08428e-05
DNAJC3	ENSG00000102580	DNAJC3	protein_coding	DnaJ heat shock protein family (Hsp40) member C3	13	-0.831814	5.627	27.4888	1.58007e-07	1.13417e-05
WDR34	ENSG00000119333	WDR34	protein_coding	WD repeat domain 34	9	1.27102	3.98125	27.4432	1.61773e-07	1.15348e-05
PTRHD1	ENSG00000184924	PTRHD1	protein_coding	peptidyl-tRNA hydrolase domain containing 1	2	1.02336	3.53401	27.4369	1.62304e-07	1.15348e-05
STOML2	ENSG00000165283	STOML2	protein_coding	stomatin like 2	9	0.951883	5.62384	27.3862	1.66615e-07	1.17829e-05
GLRX5	ENSG00000182512	GLRX5	protein_coding	glutaredoxin 5	14	2.72928	6.56091	27.3215	1.72287e-07	1.21243e-05
IDS	ENSG00000010404	IDS	protein_coding	iduronate 2-sulfatase	X	-1.07126	7.48397	27.2258	1.81029e-07	1.26773e-05
RAD51	ENSG00000051180	RAD51	protein_coding	RAD51 recombinase	15	2.11507	2.17947	27.1816	1.85211e-07	1.29072e-05
RCOR1	ENSG00000089902	RCOR1	protein_coding	REST corepressor 1	14	-0.993173	5.84373	27.1595	1.87344e-07	1.29928e-05
TMPO-AS1	ENSG00000257167	TMPO-AS1	antisense_RNA	TMPO antisense RNA 1	12	1.00186	1.8085	27.1124	1.91959e-07	1.32191e-05
RECQL4	ENSG00000160957	RECQL4	protein_coding	RecQ like helicase 4	8	1.68315	3.02771	27.1075	1.92449e-07	1.32191e-05
IGF2R	ENSG00000197081	IGF2R	protein_coding	insulin like growth factor 2 receptor	6	-1.49509	8.5369	27.0671	1.96509e-07	1.34337e-05
TBL1X	ENSG00000101849	TBL1X	protein_coding	transducin beta like 1X-linked	X	-1.11755	6.67179	27.0403	1.99255e-07	1.35376e-05
RNF44	ENSG00000146083	RNF44	protein_coding	ring finger protein 44	5	-0.789189	7.76398	27.0289	2.00437e-07	1.35376e-05
37104	ENSG00000092847	37104	protein_coding	argonaute 1, RISC catalytic component	1	-0.585115	5.94898	27.0248	2.00857e-07	1.35376e-05
RANBP1	ENSG00000099901	RANBP1	protein_coding	RAN binding protein 1	22	0.959568	5.29542	26.9931	2.04178e-07	1.36971e-05
TIMM23	ENSG00000265354	TIMM23	protein_coding	translocase of inner mitochondrial membrane 23	10	0.770777	4.45645	26.9219	2.11849e-07	1.41009e-05
NUMB	ENSG00000133961	NUMB	protein_coding	uncharacterized LOC101928143	14	-1.26899	7.82567	26.9077	2.13405e-07	1.41009e-05
NUMB	ENSG00000133961	NUMB	protein_coding	NUMB, endocytic adaptor protein	14	-1.26899	7.82567	26.9077	2.13405e-07	1.41009e-05
LDHA	ENSG00000134333	LDHA	protein_coding	lactate dehydrogenase A	11	0.866536	8.02091	26.9012	2.14126e-07	1.41009e-05
CEP63	ENSG00000182923	CEP63	protein_coding	centrosomal protein 63	3	-0.994205	5.3244	26.8076	2.24756e-07	1.47333e-05
AL139352,1	ENSG00000132832	AL139352,1	lincRNA		20	1.47079	1.63128	26.7919	2.26585e-07	1.47857e-05
TSC22D3	ENSG00000157514	TSC22D3	protein_coding	TSC22 domain family member 3	X	-1.67416	9.47308	26.7322	2.33696e-07	1.51807e-05
PSMG1	ENSG00000183527	PSMG1	protein_coding	proteasome assembly chaperone 1	21	1.03886	3.002	26.6738	2.40868e-07	1.55761e-05
HDC	ENSG00000140287	HDC	protein_coding	histidine decarboxylase	15	-2.65876	4.06918	26.6569	2.42979e-07	1.56402e-05
PSME2P2	ENSG00000225131	PSME2P2	processed_pseudogene		13	2.00902	2.21828	26.6485	2.44038e-07	1.56402e-05
CALCOCO1	ENSG00000012822	CALCOCO1	protein_coding	calcium binding and coiled-coil domain 1	12	-0.765872	7.42483	26.6342	2.45855e-07	1.56866e-05
SERF2	ENSG00000140264	SERF2	protein_coding	small EDRK-rich factor 2	15	1.52736	9.3771	26.5694	2.5424e-07	1.61498e-05
BICD2	ENSG00000185963	BICD2	protein_coding	BICD cargo adaptor 2	9	-0.940927	6.3587	26.5459	2.57354e-07	1.62756e-05
GPR55	ENSG00000135898	GPR55	protein_coding	G protein-coupled receptor 55	2	1.33038	3.57002	26.5248	2.60176e-07	1.6382e-05
BAIAP3	ENSG00000007516	BAIAP3	protein_coding	BAI1 associated protein 3	16	-2.62079	4.74286	26.4988	2.63697e-07	1.64383e-05
HRH2	ENSG00000113749	HRH2	protein_coding	histamine receptor H2	5	-1.61533	5.21306	26.479	2.66424e-07	1.64383e-05
MAK	ENSG00000111837	MAK	protein_coding	male germ cell associated kinase	6	-2.92645	2.59972	26.4755	2.66908e-07	1.64383e-05
CDCA5	ENSG00000146670	CDCA5	protein_coding	cell division cycle associated 5	11	2.30049	3.02816	26.4657	2.68261e-07	1.64383e-05
CCNF	ENSG00000162063	CCNF	protein_coding	cyclin F	16	1.36718	3.33218	26.4542	2.6986e-07	1.64383e-05
MBP	ENSG00000197971	MBP	protein_coding	myelin basic protein	18	-0.980034	8.08821	26.4508	2.70338e-07	1.64383e-05
EBI3	ENSG00000105246	EBI3	protein_coding	Epstein-Barr virus induced 3	19	2.59204	1.53748	26.4491	2.70575e-07	1.64383e-05
OST4	ENSG00000228474	OST4	protein_coding	oligosaccharyltransferase complex subunit 4, non-catalytic	2	1.35891	7.55753	26.443	2.71423e-07	1.64383e-05
IQGAP1	ENSG00000140575	IQGAP1	protein_coding	IQ motif containing GTPase activating protein 1	15	-1.12264	8.74836	26.4384	2.7208e-07	1.64383e-05
TUFT1	ENSG00000143367	TUFT1	protein_coding	tuftelin 1	1	-1.25191	1.87502	26.4353	2.72521e-07	1.64383e-05
ATP5L	ENSG00000167283	ATP5L	protein_coding	ATP synthase, H+ transporting, mitochondrial Fo complex subunit G	11	1.01283	6.43125	26.4063	2.76643e-07	1.66171e-05
KLHDC7B	ENSG00000130487	KLHDC7B	protein_coding	kelch domain containing 7B	22	1.56384	4.41345	26.3904	2.78919e-07	1.6684e-05
FPR3	ENSG00000187474	FPR3	protein_coding	formyl peptide receptor 3	19	-2.56842	1.21514	26.3664	2.82405e-07	1.68224e-05
CCL25	ENSG00000131142	CCL25	protein_coding	C-C motif chemokine ligand 25	19	3.64745	-0.258196	26.2844	2.94667e-07	1.74576e-05
LINC02458	ENSG00000246363	LINC02458	lincRNA		12	-2.97449	0.395757	26.2789	2.95499e-07	1.74576e-05
DLEU7	ENSG00000186047	DLEU7	protein_coding	deleted in lymphocytic leukemia, 7	13	-1.68539	0.618965	26.2406	3.01423e-07	1.77345e-05
TIMM10	ENSG00000134809	TIMM10	protein_coding	translocase of inner mitochondrial membrane 10	11	1.45216	4.13825	26.2019	3.07513e-07	1.8019e-05
NDUFAB1	ENSG00000004779	NDUFAB1	protein_coding	NADH:ubiquinone oxidoreductase subunit AB1	16	0.76375	4.78162	26.1883	3.09688e-07	1.80727e-05
NEK6	ENSG00000119408	NEK6	protein_coding	NIMA related kinase 6	9	-0.913952	4.84926	26.1681	3.12946e-07	1.81889e-05
RGPD2	ENSG00000185304	RGPD2	protein_coding	RANBP2-like and GRIP domain containing 2	2	-2.11094	0.00675403	26.1444	3.16813e-07	1.82723e-05
CDKN3	ENSG00000100526	CDKN3	protein_coding	cyclin dependent kinase inhibitor 3	14	2.55921	0.766083	26.1374	3.17973e-07	1.82723e-05
OSBPL1A	ENSG00000141447	OSBPL1A	protein_coding	oxysterol binding protein like 1A	18	-1.36095	2.36177	26.136	3.18201e-07	1.82723e-05
SLC2A1	ENSG00000117394	SLC2A1	protein_coding	solute carrier family 2 member 1	1	1.59857	6.47984	26.1276	3.19575e-07	1.82782e-05
CTLA4	ENSG00000163599	CTLA4	protein_coding	cytotoxic T-lymphocyte associated protein 4	2	1.81983	3.79808	26.1167	3.21399e-07	1.82801e-05
PDZD11	ENSG00000120509	PDZD11	protein_coding	PDZ domain containing 11	X	0.95424	3.87714	26.1121	3.22155e-07	1.82801e-05
BTF3	ENSG00000145741	BTF3	protein_coding	basic transcription factor 3	5	1.04285	8.33261	26.0791	3.27713e-07	1.84938e-05
APOL4	ENSG00000100336	APOL4	protein_coding	apolipoprotein L4	22	4.72144	3.63635	26.0745	3.28498e-07	1.84938e-05
CAMK2G	ENSG00000148660	CAMK2G	protein_coding	calcium/calmodulin dependent protein kinase II gamma	10	-1.02796	6.87247	26.0616	3.30703e-07	1.85452e-05
XYLT1	ENSG00000103489	XYLT1	protein_coding	xylosyltransferase 1	16	-1.05833	5.01089	26.0403	3.34371e-07	1.86779e-05
SIPA1L2	ENSG00000116991	SIPA1L2	protein_coding	signal induced proliferation associated 1 like 2	1	-1.60714	4.28829	26.0134	3.39063e-07	1.88666e-05
MRPL36	ENSG00000171421	MRPL36	protein_coding	mitochondrial ribosomal protein L36	5	1.03088	3.26214	25.9361	3.52903e-07	1.95609e-05
LSM2	ENSG00000204392	LSM2	protein_coding	LSM2 homolog, U6 small nuclear RNA and mRNA degradation associated	6	0.860207	4.86108	25.9168	3.56449e-07	1.961e-05
PNO1	ENSG00000115946	PNO1	protein_coding	partner of NOB1 homolog	2	0.602722	3.57858	25.9164	3.5652e-07	1.961e-05
FRY	ENSG00000073910	FRY	protein_coding	FRY microtubule binding protein	13	-1.42225	5.93978	25.8878	3.61848e-07	1.9827e-05
SLC15A4	ENSG00000139370	SLC15A4	protein_coding	solute carrier family 15 member 4	12	-1.21743	6.27047	25.8308	3.72687e-07	2.03433e-05
NME4	ENSG00000103202	NME4	protein_coding	NME/NM23 nucleoside diphosphate kinase 4	16	1.56536	5.35827	25.7729	3.84045e-07	2.08839e-05
RMI2	ENSG00000175643	RMI2	protein_coding		16	2.03448	2.91697	25.7646	3.85696e-07	2.08945e-05
CDKL5	ENSG00000008086	CDKL5	protein_coding	cyclin dependent kinase like 5	X	-1.25878	3.09134	25.7086	3.97048e-07	2.14286e-05
SLC27A2	ENSG00000140284	SLC27A2	protein_coding	solute carrier family 27 member 2	15	2.37167	1.82468	25.6359	4.12301e-07	2.21685e-05
KSR1	ENSG00000141068	KSR1	protein_coding	kinase suppressor of ras 1	17	-0.878665	6.11064	25.5772	4.2504e-07	2.27682e-05
FUNDC2	ENSG00000165775	FUNDC2	protein_coding	FUN14 domain containing 2	X	1.49064	5.70208	25.5575	4.29403e-07	2.28765e-05
AHSP	ENSG00000169877	AHSP	protein_coding	alpha hemoglobin stabilizing protein	16	4.55864	7.46824	25.5537	4.3025e-07	2.28765e-05
ESPL1	ENSG00000135476	ESPL1	protein_coding	extra spindle pole bodies like 1, separase	12	1.98176	2.2714	25.5402	4.33263e-07	2.28853e-05
KIAA0232	ENSG00000170871	KIAA0232	protein_coding	KIAA0232	4	-1.02745	5.9504	25.5387	4.33603e-07	2.28853e-05
IFI27L1	ENSG00000165948	IFI27L1	protein_coding	interferon alpha inducible protein 27 like 1	14	1.37277	2.12421	25.506	4.41009e-07	2.31066e-05
CKS2	ENSG00000123975	CKS2	protein_coding	CDC28 protein kinase regulatory subunit 2	9	1.8985	2.46102	25.4993	4.4254e-07	2.31066e-05
CPM	ENSG00000135678	CPM	protein_coding	carboxypeptidase M	12	-1.13849	2.2859	25.4989	4.42625e-07	2.31066e-05
CYTOR	ENSG00000222041	CYTOR	lincRNA	cytoskeleton regulator RNA	2	1.41423	3.81673	25.487	4.45378e-07	2.31661e-05
PRTN3	ENSG00000196415	PRTN3	protein_coding	proteinase 3	19	5.3426	3.54254	25.4292	4.5893e-07	2.37848e-05
LGALS3BP	ENSG00000108679	LGALS3BP	protein_coding	galectin 3 binding protein	17	1.79045	6.63375	25.4073	4.64162e-07	2.39695e-05
CHEK1	ENSG00000149554	CHEK1	protein_coding	checkpoint kinase 1	11	2.04364	2.05431	25.3573	4.76345e-07	2.45104e-05
MAP3K5	ENSG00000197442	MAP3K5	protein_coding	mitogen-activated protein kinase kinase kinase 5	6	-0.690192	6.00941	25.3435	4.79758e-07	2.45979e-05
RIPOR2	ENSG00000111913	RIPOR2	protein_coding	RHO family interacting cell polarization regulator 2	6	-0.914776	9.58272	25.3099	4.88197e-07	2.49308e-05
GATAD2B	ENSG00000143614	GATAD2B	protein_coding	GATA zinc finger domain containing 2B	1	-0.669258	6.28537	25.3039	4.89724e-07	2.49308e-05
CCNB2	ENSG00000157456	CCNB2	protein_coding	cyclin B2	15	2.49222	3.10894	25.2263	5.09822e-07	2.58622e-05
SLC50A1	ENSG00000169241	SLC50A1	protein_coding	solute carrier family 50 member 1	1	0.660271	4.98933	25.2121	5.13587e-07	2.59239e-05
IL32	ENSG00000008517	IL32	protein_coding	interleukin 32	16	1.47015	8.85888	25.2081	5.1465e-07	2.59239e-05
FNIP1	ENSG00000217128	FNIP1	protein_coding	folliculin interacting protein 1	5	-1.21593	4.79485	25.2006	5.16664e-07	2.59343e-05
RASSF2	ENSG00000101265	RASSF2	protein_coding	Ras association domain family member 2	20	-1.22215	9.13853	25.187	5.20312e-07	2.59503e-05
CXCR2	ENSG00000180871	CXCR2	protein_coding	C-X-C motif chemokine receptor 2	2	-2.34632	9.81908	25.186	5.20596e-07	2.59503e-05
IGFBP4	ENSG00000141753	IGFBP4	protein_coding	insulin like growth factor binding protein 4	17	1.2948	3.6253	25.09	5.47172e-07	2.71806e-05
UFC1	ENSG00000143222	UFC1	protein_coding	ubiquitin-fold modifier conjugating enzyme 1	1	0.802845	6.00838	25.0764	5.51026e-07	2.72777e-05
PSMB2	ENSG00000126067	PSMB2	protein_coding	proteasome subunit beta 2	1	0.929283	6.57826	25.048	5.59216e-07	2.75761e-05
MAML1	ENSG00000161021	MAML1	protein_coding	mastermind like transcriptional coactivator 1	5	-0.69989	6.64998	25.0422	5.60895e-07	2.75761e-05
COX17	ENSG00000138495	COX17	protein_coding	COX17, cytochrome c oxidase copper chaperone	3	1.05067	3.60551	25.0324	5.63761e-07	2.76224e-05
NUSAP1	ENSG00000137804	NUSAP1	protein_coding	nucleolar and spindle associated protein 1	15	1.79788	3.64244	24.9802	5.79218e-07	2.82832e-05
THOC7	ENSG00000163634	THOC7	protein_coding	THO complex 7	3	1.03686	4.58377	24.9552	5.86783e-07	2.84434e-05
HPDL	ENSG00000186603	HPDL	protein_coding	4-hydroxyphenylpyruvate dioxygenase like	1	2.08676	0.304899	24.95	5.88377e-07	2.84434e-05
NUDT1	ENSG00000106268	NUDT1	protein_coding	nudix hydrolase 1	7	1.42478	4.01789	24.9497	5.88444e-07	2.84434e-05
BAK1	ENSG00000030110	BAK1	protein_coding	BCL2 antagonist/killer 1	6	1.11176	6.61775	24.9425	5.9066e-07	2.84548e-05
PHF2	ENSG00000197724	PHF2	protein_coding	PHD finger protein 2	9	-0.768452	5.92707	24.9315	5.94042e-07	2.8522e-05
B4GALT2	ENSG00000117411	B4GALT2	protein_coding	beta-1,4-galactosyltransferase 2	1	1.32852	2.39094	24.8974	6.04626e-07	2.89096e-05
TSTA3	ENSG00000104522	TSTA3	protein_coding	tissue specific transplantation antigen P35B	8	2.54846	7.38668	24.8926	6.06143e-07	2.89096e-05
LCN2	ENSG00000148346	LCN2	protein_coding		9	3.57705	6.28483	24.8699	6.13318e-07	2.91549e-05
TRPM6	ENSG00000119121	TRPM6	protein_coding	transient receptor potential cation channel subfamily M member 6	9	-1.9203	3.79058	24.8377	6.23643e-07	2.95479e-05
PARP3	ENSG00000041880	PARP3	protein_coding	poly(ADP-ribose) polymerase family member 3	3	1.00427	3.84645	24.8184	6.29944e-07	2.97483e-05
UQCRFS1	ENSG00000169021	UQCRFS1	protein_coding	ubiquinol-cytochrome c reductase, Rieske iron-sulfur polypeptide 1	19	0.671881	5.7861	24.8065	6.33847e-07	2.98344e-05
H2AFX	ENSG00000188486	H2AFX	protein_coding	H2A histone family member X	11	1.54839	5.34422	24.7865	6.40434e-07	3.0046e-05
SPP1	ENSG00000118785	SPP1	protein_coding	secreted phosphoprotein 1	4	-3.74379	0.698483	24.7562	6.50579e-07	3.04046e-05
FCER1A	ENSG00000179639	FCER1A	protein_coding	Fc fragment of IgE receptor Ia	1	-2.71041	4.52686	24.7505	6.5253e-07	3.04046e-05
IL6R	ENSG00000160712	IL6R	protein_coding	interleukin 6 receptor	1	-1.10391	8.65666	24.7437	6.54814e-07	3.04046e-05
H2AFJ	ENSG00000246705	H2AFJ	protein_coding	H2A histone family member J	12	1.45379	5.01611	24.7341	6.58095e-07	3.04046e-05
ALAS2	ENSG00000158578	ALAS2	protein_coding	5'-aminolevulinate synthase 2	X	4.22221	11.467	24.7324	6.58667e-07	3.04046e-05
WLS	ENSG00000116729	WLS	protein_coding	wntless Wnt ligand secretion mediator	1	-2.59494	5.16367	24.7215	6.62403e-07	3.04345e-05
HBM	ENSG00000206177	HBM	protein_coding	hemoglobin subunit mu	16	3.37298	8.38625	24.7182	6.63555e-07	3.04345e-05
NKG7	ENSG00000105374	NKG7	protein_coding	natural killer cell granule protein 7	19	1.62774	9.48054	24.696	6.71247e-07	3.06892e-05
SLC12A6	ENSG00000140199	SLC12A6	protein_coding	solute carrier family 12 member 6	15	-1.1269	7.2236	24.6756	6.78382e-07	3.0917e-05
MCM6	ENSG00000076003	MCM6	protein_coding	minichromosome maintenance complex component 6	2	1.01103	5.25989	24.6442	6.89515e-07	3.13181e-05
MRPL27	ENSG00000108826	MRPL27	protein_coding	mitochondrial ribosomal protein L27	17	0.907143	4.01594	24.6385	6.91546e-07	3.13181e-05
TMX4	ENSG00000125827	TMX4	protein_coding	thioredoxin related transmembrane protein 4	20	-0.938938	6.5629	24.6293	6.94862e-07	3.13693e-05
PLD1	ENSG00000075651	PLD1	protein_coding	phospholipase D1	3	-0.996828	2.68883	24.6168	6.99406e-07	3.14401e-05
PRC1	ENSG00000198901	PRC1	protein_coding	protein regulator of cytokinesis 1	15	1.6635	3.09758	24.6126	7.00922e-07	3.14401e-05
NOTCH2	ENSG00000134250	NOTCH2	protein_coding	notch 2	1	-1.07792	7.71627	24.6069	7.03001e-07	3.14401e-05
CDC45	ENSG00000093009	CDC45	protein_coding	cell division cycle 45	22	2.29524	1.95253	24.5892	7.09499e-07	3.16322e-05
CKS1B	ENSG00000173207	CKS1B	protein_coding	CDC28 protein kinase regulatory subunit 1B	1	1.3909	2.45532	24.5458	7.25641e-07	3.22517e-05
MT1X	ENSG00000187193	MT1X	protein_coding	metallothionein 1X	16	1.5738	0.731631	24.5396	7.2797e-07	3.22554e-05
APOBEC3F	ENSG00000128394	APOBEC3F	protein_coding	apolipoprotein B mRNA editing enzyme catalytic subunit 3F	22	0.725719	4.02844	24.5317	7.30954e-07	3.22879e-05
SNRPF	ENSG00000139343	SNRPF	protein_coding	small nuclear ribonucleoprotein polypeptide F	12	0.962573	4.30428	24.5025	7.42133e-07	3.26812e-05
AL031283,1	ENSG00000228140	AL031283,1	lincRNA		1	-1.21223	0.878742	24.4819	7.50113e-07	3.29316e-05
SIT1	ENSG00000137078	SIT1	protein_coding	signaling threshold regulating transmembrane adaptor 1	9	1.02001	6.34797	24.4738	7.53278e-07	3.29634e-05
PREX1	ENSG00000124126	PREX1	protein_coding	phosphatidylinositol-3,4,5-trisphosphate dependent Rac exchange factor 1	20	-1.10562	9.35322	24.4683	7.5543e-07	3.29634e-05
MARCKS	ENSG00000277443	MARCKS	protein_coding	myristoylated alanine rich protein kinase C substrate	6	-1.53592	6.10552	24.4383	7.6727e-07	3.33786e-05
RBM38	ENSG00000132819	RBM38	protein_coding	RNA binding motif protein 38	20	1.97795	8.87391	24.4288	7.71084e-07	3.34431e-05
ARID1A	ENSG00000117713	ARID1A	protein_coding	AT-rich interaction domain 1A	1	-0.860529	7.21011	24.412	7.7781e-07	3.36333e-05
CDCA8	ENSG00000134690	CDCA8	protein_coding	cell division cycle associated 8	1	1.44352	2.88362	24.3807	7.90561e-07	3.4082e-05
FHL2	ENSG00000115641	FHL2	protein_coding	four and a half LIM domains 2	2	2.22391	1.91066	24.3645	7.9725e-07	3.42674e-05
ADAMTSL4-AS1	ENSG00000203804	ADAMTSL4-AS1	processed_transcript	ADAMTSL4 antisense RNA 1	1	-1.57725	2.21582	24.3316	8.10975e-07	3.47533e-05
MT2A	ENSG00000125148	MT2A	protein_coding	metallothionein 2A	16	2.19754	6.65	24.2937	8.2709e-07	3.53384e-05
KLF1	ENSG00000105610	KLF1	protein_coding	Kruppel like factor 1	19	3.40527	5.41987	24.269	8.3778e-07	3.56494e-05
NUAK2	ENSG00000163545	NUAK2	protein_coding	NUAK family kinase 2	1	-1.18706	7.09279	24.2595	8.4192e-07	3.56494e-05
EIF3I	ENSG00000084623	EIF3I	protein_coding	eukaryotic translation initiation factor 3 subunit I	1	0.763065	6.83567	24.2575	8.42794e-07	3.56494e-05
PLGRKT	ENSG00000107020	PLGRKT	protein_coding	plasminogen receptor with a C-terminal lysine	9	0.830128	3.45267	24.2535	8.44543e-07	3.56494e-05
MT1F	ENSG00000198417	MT1F	protein_coding	metallothionein 1F	16	1.5008	3.11418	24.2484	8.46785e-07	3.56494e-05
TPPP	ENSG00000171368	TPPP	protein_coding	tubulin polymerization promoting protein	5	-1.97858	1.27804	24.2318	8.54118e-07	3.5853e-05
CBL	ENSG00000110395	CBL	protein_coding	Cbl proto-oncogene	11	-0.869815	7.1114	24.2017	8.67541e-07	3.63102e-05
PA2G4	ENSG00000170515	PA2G4	protein_coding	proliferation-associated 2G4	12	1.0822	6.56891	24.1851	8.75088e-07	3.64217e-05
RHCE	ENSG00000188672	RHCE	protein_coding	Rh blood group CcEe antigens	1	3.53918	1.30258	24.1846	8.75278e-07	3.64217e-05
CDC20	ENSG00000117399	CDC20	protein_coding	cell division cycle 20	1	2.5694	3.79396	24.0983	9.15434e-07	3.79826e-05
NCAPH	ENSG00000121152	NCAPH	protein_coding	non-SMC condensin I complex subunit H	2	1.91285	2.33854	24.0749	9.26579e-07	3.82459e-05
MEFV	ENSG00000103313	MEFV	protein_coding	MEFV, pyrin innate immunity regulator	16	-1.48703	7.37129	24.0738	9.27109e-07	3.82459e-05
TNFRSF21	ENSG00000146072	TNFRSF21	protein_coding	TNF receptor superfamily member 21	6	-1.96864	0.788898	24.0492	9.39074e-07	3.84299e-05
RFC4	ENSG00000163918	RFC4	protein_coding	replication factor C subunit 4	3	1.09013	3.33994	24.0443	9.41442e-07	3.84299e-05
BACH1	ENSG00000156273	BACH1	protein_coding	GRIK1 antisense RNA 2	21	-1.39784	6.55488	24.0426	9.42278e-07	3.84299e-05
BACH1	ENSG00000156273	BACH1	protein_coding	BTB domain and CNC homolog 1	21	-1.39784	6.55488	24.0426	9.42278e-07	3.84299e-05
TBCA	ENSG00000171530	TBCA	protein_coding	tubulin folding cofactor A	5	0.93391	4.30074	24.0024	9.62142e-07	3.91289e-05
SNRPC	ENSG00000124562	SNRPC	protein_coding	small nuclear ribonucleoprotein polypeptide C	6	0.837658	5.60078	23.964	9.81521e-07	3.98043e-05
CLEC4C	ENSG00000198178	CLEC4C	protein_coding	C-type lectin domain family 4 member C	12	-1.83825	1.85983	23.9383	9.94713e-07	4.02256e-05
NPEPPS	ENSG00000141279	NPEPPS	protein_coding	aminopeptidase puromycin sensitive	17	-0.732202	6.60762	23.9171	1.00573e-06	4.04738e-05
C10orf105	ENSG00000214688	C10orf105	protein_coding	chromosome 10 open reading frame 105	10	-1.98042	4.02513	23.9064	1.01134e-06	4.04738e-05
NHS	ENSG00000188158	NHS	protein_coding	NHS actin remodeling regulator	X	-1.95675	1.60271	23.9057	1.01169e-06	4.04738e-05
THBD	ENSG00000178726	THBD	protein_coding	thrombomodulin	20	-2.27925	4.63718	23.8995	1.01501e-06	4.04738e-05
ZWINT	ENSG00000122952	ZWINT	protein_coding	ZW10 interacting kinetochore protein	10	1.93754	2.84776	23.8967	1.01648e-06	4.04738e-05
GGCT	ENSG00000006625	GGCT	protein_coding	gamma-glutamylcyclotransferase	7	0.983413	2.05452	23.8942	1.01777e-06	4.04738e-05
NPDC1	ENSG00000107281	NPDC1	protein_coding	neural proliferation, differentiation and control 1	9	1.58277	5.57931	23.888	1.02106e-06	4.04927e-05
SDC2	ENSG00000169439	SDC2	protein_coding	syndecan 2	8	-3.12506	0.559707	23.8687	1.03133e-06	4.07872e-05
ST6GALNAC4	ENSG00000136840	ST6GALNAC4	protein_coding	ST6 N-acetylgalactosaminide alpha-2,6-sialyltransferase 4	9	2.05231	6.33131	23.8611	1.03542e-06	4.08367e-05
PDK4	ENSG00000004799	PDK4	protein_coding	pyruvate dehydrogenase kinase 4	7	-2.37215	3.70429	23.8451	1.04405e-06	4.10148e-05
NOL7	ENSG00000225921	NOL7	protein_coding	nucleolar protein 7	6	0.586348	5.0991	23.8422	1.04565e-06	4.10148e-05
ZNF652	ENSG00000198740	ZNF652	protein_coding	zinc finger protein 652	17	-0.899009	6.13185	23.8295	1.05258e-06	4.11738e-05
PLEK2	ENSG00000100558	PLEK2	protein_coding	pleckstrin 2	14	3.16189	3.67145	23.8165	1.05968e-06	4.13389e-05
RGS1	ENSG00000090104	RGS1	protein_coding	regulator of G protein signaling 1	1	2.92253	2.0493	23.8019	1.0678e-06	4.15427e-05
GTF2A2	ENSG00000140307	GTF2A2	protein_coding	general transcription factor IIA subunit 2	15	0.652738	4.62059	23.7521	1.09575e-06	4.2515e-05
EZH1	ENSG00000108799	EZH1	protein_coding	enhancer of zeste 1 polycomb repressive complex 2 subunit	17	-0.699674	7.06481	23.7397	1.10281e-06	4.26738e-05
ILF2	ENSG00000143621	ILF2	protein_coding	interleukin enhancer binding factor 2	1	0.557224	6.77698	23.7259	1.11079e-06	4.27937e-05
TEDC2	ENSG00000162062	TEDC2	protein_coding	tubulin epsilon and delta complex 2	16	2.30448	0.386746	23.724	1.11187e-06	4.27937e-05
TUBG1	ENSG00000131462	TUBG1	protein_coding	tubulin gamma 1	17	1.08105	3.85601	23.7029	1.12415e-06	4.30534e-05
EXOSC4	ENSG00000178896	EXOSC4	protein_coding	exosome component 4	8	1.28734	3.72636	23.7021	1.12462e-06	4.30534e-05
KPNA2	ENSG00000182481	KPNA2	protein_coding	karyopherin subunit alpha 2	17	1.04416	5.09619	23.6566	1.15151e-06	4.39657e-05
KIFC1	ENSG00000237649	KIFC1	protein_coding	kinesin family member C1	6	2.20071	3.32496	23.6419	1.16035e-06	4.41324e-05
ADAMTS10	ENSG00000142303	ADAMTS10	protein_coding	ADAM metallopeptidase with thrombospondin type 1 motif 10	19	-1.316	3.90064	23.6391	1.16203e-06	4.41324e-05
GZMB	ENSG00000100453	GZMB	protein_coding	granzyme B	14	1.90964	7.8472	23.6301	1.16746e-06	4.42217e-05
PHF12	ENSG00000109118	PHF12	protein_coding	PHD finger protein 12	17	-0.733591	7.0553	23.6208	1.17314e-06	4.43199e-05
SLC6A6	ENSG00000131389	SLC6A6	protein_coding	solute carrier family 6 member 6	3	-1.4876	8.39392	23.607	1.18155e-06	4.45204e-05
FOSL2	ENSG00000075426	FOSL2	protein_coding	FOS like 2, AP-1 transcription factor subunit	2	-1.09658	7.30843	23.6009	1.18534e-06	4.45465e-05
MRPS7	ENSG00000125445	MRPS7	protein_coding	mitochondrial ribosomal protein S7	17	0.678204	4.98311	23.5909	1.19148e-06	4.46603e-05
SNRNP25	ENSG00000161981	SNRNP25	protein_coding	small nuclear ribonucleoprotein U11/U12 subunit 25	16	0.955633	4.07729	23.5643	1.2081e-06	4.50925e-05
IFI27L2	ENSG00000119632	IFI27L2	protein_coding	interferon alpha inducible protein 27 like 2	14	1.69003	4.31889	23.5624	1.20929e-06	4.50925e-05
SOCS1	ENSG00000185338	SOCS1	protein_coding	suppressor of cytokine signaling 1	16	2.01358	4.1446	23.5479	1.21839e-06	4.53141e-05
PBX2	ENSG00000204304	PBX2	protein_coding	PBX homeobox 2	6	-0.971415	7.57539	23.5397	1.22361e-06	4.53904e-05
FOS	ENSG00000170345	FOS	protein_coding	Fos proto-oncogene, AP-1 transcription factor subunit	14	-1.68415	6.36038	23.5305	1.22949e-06	4.54911e-05
GPR146	ENSG00000164849	GPR146	protein_coding	G protein-coupled receptor 146	7	2.47419	5.61003	23.5181	1.23744e-06	4.56678e-05
BAHCC1	ENSG00000266074	BAHCC1	protein_coding	BAH domain and coiled-coil containing 1	17	-1.14413	2.16155	23.4746	1.26573e-06	4.6494e-05
LAMB2	ENSG00000172037	LAMB2	protein_coding	laminin subunit beta 2	3	-1.76843	1.12376	23.4737	1.26631e-06	4.6494e-05
LSM6	ENSG00000164167	LSM6	protein_coding	LSM6 homolog, U6 small nuclear RNA and mRNA degradation associated	4	0.818906	4.03827	23.4613	1.27455e-06	4.66771e-05
TGFBI	ENSG00000120708	TGFBI	protein_coding	transforming growth factor beta induced	5	-1.42512	7.14656	23.445	1.28535e-06	4.69527e-05
IFNG	ENSG00000111537	IFNG	protein_coding	interferon gamma	12	3.34722	1.68141	23.4256	1.2984e-06	4.73094e-05
PKP4	ENSG00000144283	PKP4	protein_coding	plakophilin 4	2	-0.702199	3.67389	23.4005	1.31546e-06	4.78096e-05
MRVI1	ENSG00000072952	MRVI1	protein_coding	murine retrovirus integration site 1 homolog	11	-1.84783	5.52803	23.3892	1.32318e-06	4.79686e-05
GAB1	ENSG00000109458	GAB1	protein_coding	GRB2 associated binding protein 1	4	-1.35218	3.45081	23.38	1.32955e-06	4.80781e-05
AC007342,2	ENSG00000259962	AC007342,2	unprocessed_pseudogene		16	-1.84273	0.672302	23.3672	1.33841e-06	4.82771e-05
MRPS16	ENSG00000182180	MRPS16	protein_coding	mitochondrial ribosomal protein S16	10	0.506686	5.24076	23.3399	1.35756e-06	4.88451e-05
ADA	ENSG00000196839	ADA	protein_coding	adenosine deaminase	20	1.06686	5.78115	23.333	1.36245e-06	4.88985e-05
CPPED1	ENSG00000103381	CPPED1	protein_coding	calcineurin like phosphoesterase domain containing 1	16	-1.64079	8.34139	23.3207	1.37115e-06	4.9088e-05
GSTO1	ENSG00000148834	GSTO1	protein_coding	glutathione S-transferase omega 1	10	1.07148	6.37913	23.3116	1.3777e-06	4.91997e-05
HMBS	ENSG00000256269	HMBS	protein_coding	hydroxymethylbilane synthase	11	1.84329	4.9756	23.2927	1.39124e-06	4.94468e-05
RPS12	ENSG00000112306	RPS12	protein_coding	ribosomal protein S12	6	1.13873	10.0846	23.2924	1.39151e-06	4.94468e-05
MRPL37	ENSG00000116221	MRPL37	protein_coding	mitochondrial ribosomal protein L37	1	1.00885	5.61623	23.2497	1.4227e-06	5.04303e-05
EPHB1	ENSG00000154928	EPHB1	protein_coding	EPH receptor B1	3	-2.26983	3.43166	23.1903	1.46736e-06	5.18851e-05
SLCO3A1	ENSG00000176463	SLCO3A1	protein_coding	solute carrier organic anion transporter family member 3A1	15	-1.19075	6.5405	23.1783	1.47653e-06	5.20812e-05
CD177	ENSG00000204936	CD177	protein_coding	CD177 molecule	19	3.76766	5.30534	23.1695	1.48329e-06	5.20947e-05
LYN	ENSG00000254087	LYN	protein_coding	LYN proto-oncogene, Src family tyrosine kinase	8	-1.22617	8.97825	23.1684	1.48417e-06	5.20947e-05
COL26A1	ENSG00000160963	COL26A1	protein_coding	collagen type XXVI alpha 1 chain	7	-5.6381	-0.418139	23.1615	1.4895e-06	5.21103e-05
MUC1	ENSG00000185499	MUC1	protein_coding	mucin 1, cell surface associated	1	1.91523	1.25444	23.1584	1.49187e-06	5.21103e-05
PELI2	ENSG00000139946	PELI2	protein_coding	pellino E3 ubiquitin protein ligase family member 2	14	-1.19827	4.79801	23.1522	1.49671e-06	5.21522e-05
ATP5J2	ENSG00000241468	ATP5J2	protein_coding	ATP synthase, H+ transporting, mitochondrial Fo complex subunit F2	7	0.979572	4.46665	23.1445	1.50275e-06	5.2236e-05
EEPD1	ENSG00000122547	EEPD1	protein_coding	endonuclease/exonuclease/phosphatase family domain containing 1	7	-1.52148	4.97043	23.1141	1.52667e-06	5.29023e-05
FAM53C	ENSG00000120709	FAM53C	protein_coding	uncharacterized LOC100128966	5	-1.18313	7.13256	23.1062	1.53297e-06	5.29023e-05
FAM53C	ENSG00000120709	FAM53C	protein_coding	family with sequence similarity 53 member C	5	-1.18313	7.13256	23.1062	1.53297e-06	5.29023e-05
KANK2	ENSG00000197256	KANK2	protein_coding	KN motif and ankyrin repeat domains 2	19	2.80904	2.70882	23.0902	1.54573e-06	5.32146e-05
GMNN	ENSG00000112312	GMNN	protein_coding	geminin, DNA replication inhibitor	6	1.49504	2.51825	23.0683	1.56345e-06	5.3696e-05
MRPL23	ENSG00000214026	MRPL23	protein_coding	39S ribosomal protein L23, mitochondrial-like	11	1.21901	4.9365	23.0572	1.57249e-06	5.37491e-05
MRPL23	ENSG00000214026	MRPL23	protein_coding	mitochondrial ribosomal protein L23	11	1.21901	4.9365	23.0572	1.57249e-06	5.37491e-05
KDM4B	ENSG00000127663	KDM4B	protein_coding	lysine demethylase 4B	19	-1.0161	7.10564	23.0379	1.58843e-06	5.4165e-05
GAB2	ENSG00000033327	GAB2	protein_coding	GRB2 associated binding protein 2	11	-1.47189	7.03595	23.0151	1.60734e-06	5.46799e-05
CACNG6	ENSG00000130433	CACNG6	protein_coding	calcium voltage-gated channel auxiliary subunit gamma 6	19	-3.78839	2.56987	22.9828	1.63459e-06	5.54757e-05
NEDD9	ENSG00000111859	NEDD9	protein_coding	neural precursor cell expressed, developmentally down-regulated 9	6	-0.97537	6.62675	22.9747	1.64146e-06	5.54762e-05
MRPL21	ENSG00000197345	MRPL21	protein_coding	mitochondrial ribosomal protein L21	11	0.847102	4.09328	22.9728	1.64308e-06	5.54762e-05
CEND1	ENSG00000184524	CEND1	protein_coding	cell cycle exit and neuronal differentiation 1	11	2.94988	-0.152542	22.9669	1.64817e-06	5.54762e-05
BCORL1	ENSG00000085185	BCORL1	protein_coding	BCL6 corepressor like 1	X	-1.05572	4.31492	22.9647	1.65006e-06	5.54762e-05
CRISP3	ENSG00000096006	CRISP3	protein_coding	cysteine rich secretory protein 3	6	2.97234	2.96727	22.9327	1.67771e-06	5.62738e-05
MRPL14	ENSG00000180992	MRPL14	protein_coding	mitochondrial ribosomal protein L14	6	0.874291	3.9764	22.9263	1.68335e-06	5.63313e-05
DGKG	ENSG00000058866	DGKG	protein_coding	diacylglycerol kinase gamma	3	-1.16485	2.69012	22.9205	1.68839e-06	5.63688e-05
C1QBP	ENSG00000108561	C1QBP	protein_coding	complement C1q binding protein	17	0.740052	5.93491	22.9136	1.69448e-06	5.64408e-05
RAB13	ENSG00000143545	RAB13	protein_coding	RAB13, member RAS oncogene family	1	1.72795	1.92247	22.8871	1.71802e-06	5.70923e-05
TMCC2	ENSG00000133069	TMCC2	protein_coding	transmembrane and coiled-coil domain family 2	1	3.0483	6.291	22.8789	1.72537e-06	5.72043e-05
BACE1	ENSG00000186318	BACE1	protein_coding	beta-secretase 1	11	-1.22287	2.00977	22.8554	1.74662e-06	5.77753e-05
GASAL1	ENSG00000253669	GASAL1	lincRNA	growth arrest associated lncRNA 1	8	1.70976	0.256076	22.84	1.76061e-06	5.80742e-05
IRF2BPL	ENSG00000119669	IRF2BPL	protein_coding	interferon regulatory factor 2 binding protein like	14	-1.14898	5.60999	22.8313	1.76863e-06	5.80742e-05
RTN1	ENSG00000139970	RTN1	protein_coding	reticulon 1	14	-1.59609	4.36318	22.8281	1.7716e-06	5.80742e-05
SUSD6	ENSG00000100647	SUSD6	protein_coding	sushi domain containing 6	14	-0.974775	7.62578	22.8278	1.77184e-06	5.80742e-05
CXCR6	ENSG00000172215	CXCR6	protein_coding	C-X-C motif chemokine receptor 6	3	1.70997	4.65888	22.8141	1.7845e-06	5.83531e-05
SSH1	ENSG00000084112	SSH1	protein_coding	slingshot protein phosphatase 1	12	-0.638128	5.75015	22.8098	1.78848e-06	5.83531e-05
EIF2B3	ENSG00000070785	EIF2B3	protein_coding	eukaryotic translation initiation factor 2B subunit gamma	1	0.666247	3.29586	22.7988	1.79876e-06	5.84512e-05
KDM6B	ENSG00000132510	KDM6B	protein_coding	lysine demethylase 6B	17	-1.65379	7.91592	22.7897	1.80733e-06	5.84512e-05
GTSE1	ENSG00000075218	GTSE1	protein_coding	G2 and S-phase expressed 1	22	2.06554	2.14728	22.7883	1.80866e-06	5.84512e-05
SH2B3	ENSG00000111252	SH2B3	protein_coding	SH2B adaptor protein 3	12	-0.857869	7.02119	22.7849	1.81181e-06	5.84512e-05
38200	ENSG00000134698	38200	protein_coding	argonaute 4, RISC catalytic component	1	-1.14094	6.77193	22.7849	1.81184e-06	5.84512e-05
ZBED3	ENSG00000132846	ZBED3	protein_coding	zinc finger BED-type containing 3	5	-1.05395	1.98976	22.7611	1.83438e-06	5.90458e-05
AHNAK	ENSG00000124942	AHNAK	protein_coding	AHNAK nucleoprotein	11	-0.908963	9.29492	22.7269	1.86731e-06	5.99129e-05
HASPIN	ENSG00000177602	HASPIN	protein_coding	histone H3 associated protein kinase	17	1.91156	0.832855	22.7245	1.86967e-06	5.99129e-05
SEC14L1	ENSG00000129657	SEC14L1	protein_coding	SEC14 like lipid binding 1	17	-1.39985	8.32266	22.7167	1.87733e-06	6.00245e-05
PYM1	ENSG00000170473	PYM1	protein_coding	PYM homolog 1, exon junction complex associated factor	12	0.795123	4.77133	22.6939	1.89968e-06	6.02851e-05
CCR1	ENSG00000163823	CCR1	protein_coding	C-C motif chemokine receptor 1	3	-1.35131	6.95609	22.6935	1.90007e-06	6.02851e-05
VRK1	ENSG00000100749	VRK1	protein_coding	vaccinia related kinase 1	14	0.961556	3.44952	22.6932	1.90041e-06	6.02851e-05
MRPL51	ENSG00000111639	MRPL51	protein_coding	mitochondrial ribosomal protein L51	12	0.989721	4.92313	22.6881	1.90539e-06	6.02851e-05
CCNB1	ENSG00000134057	CCNB1	protein_coding	cyclin B1	5	2.0416	3.51755	22.6871	1.90648e-06	6.02851e-05
CSF2RB	ENSG00000100368	CSF2RB	protein_coding	colony stimulating factor 2 receptor beta common subunit	22	-1.45152	9.21639	22.6622	1.93127e-06	6.08555e-05
NDUFC1	ENSG00000109390	NDUFC1	protein_coding	NADH:ubiquinone oxidoreductase subunit C1	4	0.843437	4.5799	22.6605	1.933e-06	6.08555e-05
NUP98	ENSG00000110713	NUP98	protein_coding	nucleoporin 98	11	-0.679594	7.05412	22.6537	1.93985e-06	6.09376e-05
CXCL9	ENSG00000138755	CXCL9	protein_coding	C-X-C motif chemokine ligand 9	4	2.93802	1.43259	22.6384	1.9554e-06	6.12919e-05
NUP37	ENSG00000075188	NUP37	protein_coding	nucleoporin 37	12	0.878692	3.58229	22.6239	1.97018e-06	6.16056e-05
TMEM258	ENSG00000134825	TMEM258	protein_coding	transmembrane protein 258	11	0.846687	4.94445	22.6202	1.97399e-06	6.16056e-05
MX2	ENSG00000183486	MX2	protein_coding	MX dynamin like GTPase 2	21	-1.28911	8.27348	22.6072	1.98734e-06	6.18879e-05
ITGA5	ENSG00000161638	ITGA5	protein_coding	integrin subunit alpha 5	12	-1.40341	7.76895	22.6024	1.99234e-06	6.19092e-05
SPAG5	ENSG00000076382	SPAG5	protein_coding	sperm associated antigen 5	17	1.5589	2.94618	22.5759	2.02007e-06	6.26352e-05
IQGAP3	ENSG00000183856	IQGAP3	protein_coding	IQ motif containing GTPase activating protein 3	1	2.54883	0.196493	22.5545	2.04264e-06	6.31985e-05
OLIG1	ENSG00000184221	OLIG1	protein_coding	oligodendrocyte transcription factor 1	21	-2.69401	4.66123	22.5271	2.07205e-06	6.39706e-05
FAM20A	ENSG00000108950	FAM20A	protein_coding	FAM20A, golgi associated secretory pathway pseudokinase	17	4.17287	2.7052	22.522	2.07751e-06	6.40017e-05
GTF2IP4	ENSG00000233369	GTF2IP4	transcribed_processed_pseudogene	general transcription factor IIi pseudogene 4	7	-1.29816	4.17713	22.5034	2.0977e-06	6.44852e-05
YPEL4	ENSG00000166793	YPEL4	protein_coding	yippee like 4	11	2.63951	2.74334	22.4756	2.12828e-06	6.52853e-05
POC1A	ENSG00000164087	POC1A	protein_coding	POC1 centriolar protein A	3	1.29279	2.11944	22.4454	2.16204e-06	6.61796e-05
NDUFS5	ENSG00000168653	NDUFS5	protein_coding	NADH:ubiquinone oxidoreductase subunit S5	1	1.23258	4.48794	22.4297	2.17975e-06	6.65798e-05
FIS1	ENSG00000214253	FIS1	protein_coding	fission, mitochondrial 1	7	1.67456	6.80096	22.4232	2.18719e-06	6.66618e-05
R3HDM2	ENSG00000179912	R3HDM2	protein_coding	R3H domain containing 2	12	-0.466775	5.24035	22.4192	2.19172e-06	6.66618e-05
SAP130	ENSG00000136715	SAP130	protein_coding	Sin3A associated protein 130	2	-0.673748	5.13375	22.4063	2.20644e-06	6.69676e-05
KLHDC8A	ENSG00000162873	KLHDC8A	protein_coding	kelch domain containing 8A	1	3.75311	2.35205	22.387	2.22877e-06	6.75025e-05
CSRNP1	ENSG00000144655	CSRNP1	protein_coding	cysteine and serine rich nuclear protein 1	3	-1.11709	5.63183	22.3665	2.2527e-06	6.80836e-05
PPA1	ENSG00000180817	PPA1	protein_coding	pyrophosphatase (inorganic) 1	10	1.07331	5.41533	22.3387	2.28553e-06	6.89308e-05
CCNE1	ENSG00000105173	CCNE1	protein_coding	cyclin E1	19	1.26688	1.91696	22.3212	2.3065e-06	6.94175e-05
ENSA	ENSG00000143420	ENSA	protein_coding	endosulfine alpha	1	0.544878	6.99694	22.2993	2.33288e-06	7.00644e-05
APOL3	ENSG00000128284	APOL3	protein_coding	apolipoprotein L3	22	1.0171	7.43904	22.2855	2.34973e-06	7.04231e-05
RFFL	ENSG00000092871	RFFL	protein_coding	ring finger and FYVE like domain containing E3 ubiquitin protein ligase	17	-0.796163	5.7962	22.2638	2.37648e-06	7.10765e-05
CISD2	ENSG00000145354	CISD2	protein_coding	CDGSH iron sulfur domain 2	4	1.77403	4.1321	22.2531	2.38967e-06	7.13225e-05
RPL24	ENSG00000114391	RPL24	protein_coding	ribosomal protein L24	3	1.00131	7.82757	22.2468	2.39753e-06	7.14085e-05
ZNF746	ENSG00000181220	ZNF746	protein_coding	zinc finger protein 746	7	-1.17624	6.28194	22.2382	2.40838e-06	7.14571e-05
GMPR	ENSG00000137198	GMPR	protein_coding	guanosine monophosphate reductase	6	3.23856	7.1371	22.2376	2.40911e-06	7.14571e-05
SRPK2	ENSG00000135250	SRPK2	protein_coding	SRSF protein kinase 2	7	-0.869462	6.09865	22.1973	2.46023e-06	7.28228e-05
NDUFA9	ENSG00000139180	NDUFA9	protein_coding	NADH:ubiquinone oxidoreductase subunit A9	12	0.677311	3.15104	22.1857	2.47505e-06	7.30101e-05
SMOX	ENSG00000088826	SMOX	protein_coding	spermine oxidase	20	2.19806	5.6744	22.1844	2.47673e-06	7.30101e-05
ROMO1	ENSG00000125995	ROMO1	protein_coding	reactive oxygen species modulator 1	20	1.12802	4.2481	22.1742	2.48993e-06	7.32489e-05
UQCR10	ENSG00000184076	UQCR10	protein_coding	ubiquinol-cytochrome c reductase, complex III subunit X	22	0.88012	5.50454	22.1565	2.51298e-06	7.35074e-05
COMMD1	ENSG00000173163	COMMD1	protein_coding	copper metabolism domain containing 1	2	0.878167	3.64725	22.1563	2.51333e-06	7.35074e-05
HRH4	ENSG00000134489	HRH4	protein_coding	histamine receptor H4	18	-2.59513	2.86175	22.1557	2.51408e-06	7.35074e-05
KDM2A	ENSG00000173120	KDM2A	protein_coding	lysine demethylase 2A	11	-0.562765	7.97958	22.1433	2.53041e-06	7.36117e-05
ATP6V1A	ENSG00000114573	ATP6V1A	protein_coding	ATPase H+ transporting V1 subunit A	3	-1.02437	6.20971	22.1428	2.53102e-06	7.36117e-05
RPS11	ENSG00000142534	RPS11	protein_coding	ribosomal protein S11	19	0.865154	10.3745	22.1413	2.53303e-06	7.36117e-05
PIK3CD	ENSG00000171608	PIK3CD	protein_coding	phosphatidylinositol-4,5-bisphosphate 3-kinase catalytic subunit delta	1	-0.835354	9.19716	22.1277	2.551e-06	7.3984e-05
ERFE	ENSG00000178752	ERFE	protein_coding	erythroferrone	2	5.5184	2.44567	22.1122	2.57176e-06	7.43637e-05
MID1IP1	ENSG00000165175	MID1IP1	protein_coding	MID1 interacting protein 1	X	-1.10964	6.46014	22.1102	2.57445e-06	7.43637e-05
SLC7A8	ENSG00000092068	SLC7A8	protein_coding	solute carrier family 7 member 8	14	-2.38491	1.95588	22.0755	2.62135e-06	7.55663e-05
EBP	ENSG00000147155	EBP	protein_coding	emopamil binding protein (sterol isomerase)	X	1.10032	4.8702	22.0541	2.65068e-06	7.62588e-05
MRPS15	ENSG00000116898	MRPS15	protein_coding	mitochondrial ribosomal protein S15	1	0.743076	4.81699	22.0446	2.66389e-06	7.64856e-05
PIF1	ENSG00000140451	PIF1	protein_coding	PIF1 5'-to-3' DNA helicase	15	1.54406	2.04173	22.0293	2.68523e-06	7.69445e-05
CACNA2D3	ENSG00000157445	CACNA2D3	protein_coding	calcium voltage-gated channel auxiliary subunit alpha2delta 3	3	-2.06494	2.30473	22.0245	2.69192e-06	7.69824e-05
SP1	ENSG00000185591	SP1	protein_coding	Sp1 transcription factor	12	-0.724921	7.64333	22.0092	2.71351e-06	7.74456e-05
ZNRF1	ENSG00000186187	ZNRF1	protein_coding	zinc and ring finger 1	16	1.07287	3.69907	21.9948	2.73391e-06	7.7873e-05
AC004490,1	ENSG00000267122	AC004490,1	antisense_RNA		19	3.19991	-0.92589	21.9657	2.7756e-06	7.88223e-05
STAT5B	ENSG00000173757	STAT5B	protein_coding	signal transducer and activator of transcription 5B	17	-0.776576	8.55332	21.9639	2.77822e-06	7.88223e-05
ACP1	ENSG00000143727	ACP1	protein_coding	acid phosphatase 1, soluble	2	0.880953	5.61017	21.9526	2.79465e-06	7.91321e-05
MAP7	ENSG00000135525	MAP7	protein_coding	microtubule associated protein 7	6	-2.05669	1.7735	21.9466	2.80337e-06	7.92228e-05
CA1	ENSG00000133742	CA1	protein_coding	carbonic anhydrase 1	8	4.84497	6.79202	21.9349	2.82059e-06	7.95527e-05
YARS	ENSG00000134684	YARS	protein_coding	tyrosyl-tRNA synthetase	1	0.751793	6.53925	21.9297	2.82827e-06	7.95563e-05
AHR	ENSG00000106546	AHR	protein_coding	aryl hydrocarbon receptor	7	-0.971908	4.47247	21.9273	2.8318e-06	7.95563e-05
PLAC8	ENSG00000145287	PLAC8	protein_coding	placenta specific 8	4	1.25798	7.29996	21.9156	2.84901e-06	7.97655e-05
PHLDA3	ENSG00000174307	PHLDA3	protein_coding	pleckstrin homology like domain family A member 3	1	2.13684	0.421775	21.9147	2.85035e-06	7.97655e-05
SLC38A5	ENSG00000017483	SLC38A5	protein_coding	solute carrier family 38 member 5	X	2.01624	6.49708	21.906	2.86331e-06	7.99721e-05
RETN	ENSG00000104918	RETN	protein_coding	resistin	19	3.49681	4.38547	21.8981	2.87512e-06	8.00571e-05
GTF3A	ENSG00000122034	GTF3A	protein_coding	general transcription factor IIIA	13	0.609178	6.88398	21.895	2.87989e-06	8.00571e-05
MPEG1	ENSG00000197629	MPEG1	protein_coding	macrophage expressed 1	11	-0.990454	8.94586	21.8928	2.88308e-06	8.00571e-05
SNRPD3	ENSG00000100028	SNRPD3	protein_coding	small nuclear ribonucleoprotein D3 polypeptide	22	0.587316	5.56383	21.8835	2.89711e-06	8.02914e-05
PIGX	ENSG00000163964	PIGX	protein_coding	phosphatidylinositol glycan anchor biosynthesis class X	3	-0.989442	4.55951	21.8642	2.92644e-06	8.0948e-05
TGFBR2	ENSG00000163513	TGFBR2	protein_coding	transforming growth factor beta receptor 2	3	-0.86344	8.17428	21.8519	2.94525e-06	8.09562e-05
LRRC20	ENSG00000172731	LRRC20	protein_coding	leucine rich repeat containing 20	10	1.12257	2.61493	21.8509	2.94673e-06	8.09562e-05
MRPL15	ENSG00000137547	MRPL15	protein_coding	mitochondrial ribosomal protein L15	8	0.794698	3.96944	21.8479	2.95143e-06	8.09562e-05
SNRPB2	ENSG00000125870	SNRPB2	protein_coding	small nuclear ribonucleoprotein polypeptide B2	20	0.711375	4.98815	21.8472	2.95243e-06	8.09562e-05
FAM83D	ENSG00000101447	FAM83D	protein_coding	family with sequence similarity 83 member D	20	1.57368	1.23402	21.8456	2.95494e-06	8.09562e-05
RASSF3	ENSG00000153179	RASSF3	protein_coding	Ras association domain family member 3	12	-1.06864	7.51283	21.8031	3.02115e-06	8.26127e-05
CORO1C	ENSG00000110880	CORO1C	protein_coding	coronin 1C	12	-0.791475	6.61951	21.7915	3.03946e-06	8.29552e-05
RGS10	ENSG00000148908	RGS10	protein_coding	regulator of G protein signaling 10	10	1.22895	6.18855	21.78	3.05776e-06	8.32964e-05
AREL1	ENSG00000119682	AREL1	protein_coding	apoptosis resistant E3 ubiquitin protein ligase 1	14	-0.66789	6.47572	21.7586	3.09198e-06	8.40692e-05
DPM2	ENSG00000136908	DPM2	protein_coding	dolichyl-phosphate mannosyltransferase subunit 2, regulatory	9	1.77119	6.22539	21.7493	3.10709e-06	8.4235e-05
KLC3	ENSG00000104892	KLC3	protein_coding	kinesin light chain 3	19	3.28734	4.24367	21.7462	3.11212e-06	8.4235e-05
FAHD1	ENSG00000180185	FAHD1	protein_coding	fumarylacetoacetate hydrolase domain containing 1	16	0.815139	3.21379	21.744	3.11569e-06	8.4235e-05
KDM5B	ENSG00000117139	KDM5B	protein_coding	lysine demethylase 5B	1	-0.769754	5.26725	21.7214	3.15249e-06	8.50699e-05
CDC25A	ENSG00000164045	CDC25A	protein_coding	cell division cycle 25A	3	2.17812	1.42221	21.6851	3.2127e-06	8.65319e-05
IL12RB1	ENSG00000096996	IL12RB1	protein_coding	interleukin 12 receptor subunit beta 1	19	0.972612	6.4714	21.6714	3.23588e-06	8.69931e-05
HBD	ENSG00000223609	HBD	protein_coding	hemoglobin subunit delta	11	4.14009	3.43171	21.6657	3.24537e-06	8.7085e-05
MPDU1	ENSG00000129255	MPDU1	protein_coding	mannose-P-dolichol utilization defect 1	17	0.889066	5.75774	21.6365	3.29529e-06	8.82596e-05
AFDN	ENSG00000130396	AFDN	protein_coding	afadin, adherens junction formation factor	6	-1.723	2.95375	21.5908	3.37458e-06	9.00971e-05
AKAP12	ENSG00000131016	AKAP12	protein_coding	A-kinase anchoring protein 12	6	-2.48562	1.75279	21.5882	3.37918e-06	9.00971e-05
HIP1	ENSG00000127946	HIP1	protein_coding	huntingtin interacting protein 1	7	-1.48997	5.60805	21.5862	3.38272e-06	9.00971e-05
ANKRD22	ENSG00000152766	ANKRD22	protein_coding	ankyrin repeat domain 22	10	3.29397	4.65233	21.5787	3.39598e-06	9.02827e-05
KIF18B	ENSG00000186185	KIF18B	protein_coding	kinesin family member 18B	17	2.25346	1.87413	21.5656	3.41921e-06	9.07324e-05
CD8B	ENSG00000172116	CD8B	protein_coding	CD8b molecule	2	1.1213	6.7675	21.5442	3.45761e-06	9.12547e-05
CD8B	ENSG00000172116	CD8B	protein_coding	CD8b2 molecule	2	1.1213	6.7675	21.5442	3.45761e-06	9.12547e-05
RCAN2	ENSG00000172348	RCAN2	protein_coding	regulator of calcineurin 2	6	2.5248	0.751988	21.544	3.45797e-06	9.12547e-05
KANSL1	ENSG00000120071	KANSL1	protein_coding	KAT8 regulatory NSL complex subunit 1	17	-0.580294	6.52058	21.4895	3.55766e-06	9.37134e-05
TYMS	ENSG00000176890	TYMS	protein_coding	thymidylate synthetase	18	2.25606	4.11837	21.4815	3.57262e-06	9.39349e-05
CCT3	ENSG00000163468	CCT3	protein_coding	chaperonin containing TCP1 subunit 3	1	0.690003	7.32148	21.4777	3.5797e-06	9.39491e-05
PROB1	ENSG00000228672	PROB1	protein_coding	proline rich basic protein 1	5	1.22211	1.5885	21.3703	3.78586e-06	9.90075e-05
UBN1	ENSG00000118900	UBN1	protein_coding	ubinuclein 1	16	-1.11544	7.42569	21.3701	3.78623e-06	9.90075e-05
LINC01871	ENSG00000235576	LINC01871	lincRNA		2	2.04233	2.46424	21.3586	3.80918e-06	9.93065e-05
AURKA	ENSG00000087586	AURKA	protein_coding	aurora kinase A	20	1.57891	2.52421	21.3574	3.8115e-06	9.93065e-05
CFAP45	ENSG00000213085	CFAP45	protein_coding	cilia and flagella associated protein 45	1	-2.45295	1.6682	21.3373	3.85164e-06	0.000100171
RNF208	ENSG00000212864	RNF208	protein_coding	ring finger protein 208	9	2.33254	1.94026	21.3227	3.88115e-06	0.000100756
KIF2C	ENSG00000142945	KIF2C	protein_coding	kinesin family member 2C	1	2.25452	2.7416	21.3144	3.89796e-06	0.000101009
TANC2	ENSG00000170921	TANC2	protein_coding	tetratricopeptide repeat, ankyrin repeat and coiled-coil containing 2	17	-1.13383	3.40538	21.3083	3.91045e-06	0.00010115
CWC25	ENSG00000273559	CWC25	protein_coding	CWC25 spliceosome associated protein homolog	17	-0.567604	5.49985	21.3023	3.9227e-06	0.000101202
AC010615,2	ENSG00000268119	AC010615,2	processed_transcript		19	3.5279	0.497315	21.3004	3.92654e-06	0.000101202
COQ5	ENSG00000110871	COQ5	protein_coding	coenzyme Q5, methyltransferase	12	0.799538	4.00915	21.295	3.93748e-06	0.000101302
IL13RA1	ENSG00000131724	IL13RA1	protein_coding	interleukin 13 receptor subunit alpha 1	X	-1.57038	6.80467	21.2891	3.9497e-06	0.000101435
RPL39L	ENSG00000163923	RPL39L	protein_coding	ribosomal protein L39 like	3	1.30667	0.825537	21.2727	3.98362e-06	0.000102123
MIR762HG	ENSG00000260083	MIR762HG	antisense_RNA		16	0.738454	1.44203	21.2552	4.02012e-06	0.000102875
EGLN1	ENSG00000135766	EGLN1	protein_coding	egl-9 family hypoxia inducible factor 1	1	-1.22356	6.43178	21.2232	4.08791e-06	0.000104265
MYL4	ENSG00000198336	MYL4	protein_coding	myosin light chain 4	17	2.55717	6.38559	21.2227	4.08897e-06	0.000104265
NDRG1	ENSG00000104419	NDRG1	protein_coding	N-myc downstream regulated 1	8	-0.61206	6.90891	21.2134	4.1089e-06	0.000104587
SLC25A5	ENSG00000005022	SLC25A5	protein_coding	solute carrier family 25 member 5	X	0.622569	7.52546	21.2025	4.13219e-06	0.000104645
CLDN23	ENSG00000253958	CLDN23	protein_coding	claudin 23	8	-1.45805	-0.0149503	21.2024	4.13238e-06	0.000104645
GUK1	ENSG00000143774	GUK1	protein_coding	guanylate kinase 1	1	1.95963	9.50109	21.2021	4.13302e-06	0.000104645
PSMB7	ENSG00000136930	PSMB7	protein_coding	proteasome subunit beta 7	9	0.762632	5.97106	21.1858	4.16837e-06	0.000105354
FAM131B	ENSG00000159784	FAM131B	protein_coding	family with sequence similarity 131 member B	7	-1.59041	0.675309	21.1652	4.21337e-06	0.000106162
TMEM106C	ENSG00000134291	TMEM106C	protein_coding	transmembrane protein 106C	12	0.792736	4.37375	21.163	4.2183e-06	0.000106162
NDUFA12	ENSG00000184752	NDUFA12	protein_coding	NADH:ubiquinone oxidoreductase subunit A12	12	0.825445	5.27326	21.1577	4.22998e-06	0.000106162
MAPK12	ENSG00000188130	MAPK12	protein_coding	mitogen-activated protein kinase 12	22	2.05716	0.332503	21.1554	4.23497e-06	0.000106162
COX7A2	ENSG00000112695	COX7A2	protein_coding	cytochrome c oxidase subunit 7A2	6	1.07471	5.48389	21.1544	4.2373e-06	0.000106162
TPX2	ENSG00000088325	TPX2	protein_coding	TPX2, microtubule nucleation factor	20	2.1835	3.71024	21.1421	4.26457e-06	0.000106514
MRPL16	ENSG00000166902	MRPL16	protein_coding	mitochondrial ribosomal protein L16	11	0.574091	5.07487	21.1414	4.2662e-06	0.000106514
GALM	ENSG00000143891	GALM	protein_coding	galactose mutarotase	2	1.16339	5.11028	21.1103	4.33598e-06	0.000108068
FKBP1B	ENSG00000119782	FKBP1B	protein_coding	FK506 binding protein 1B	2	2.22842	0.786594	21.105	4.34801e-06	0.000108157
TFCP2L1	ENSG00000115112	TFCP2L1	protein_coding	transcription factor CP2 like 1	2	-1.94376	0.532755	21.102	4.35463e-06	0.000108157
REXO2	ENSG00000076043	REXO2	protein_coding	RNA exonuclease 2	11	0.999128	3.80603	21.0877	4.38744e-06	0.000108657
LINC01127	ENSG00000281162	LINC01127	lincRNA		2	-2.28746	3.66404	21.0866	4.38988e-06	0.000108657
MRPL11	ENSG00000174547	MRPL11	protein_coding	mitochondrial ribosomal protein L11	11	0.904738	4.51924	21.0562	4.45998e-06	0.000110202
JAKMIP1	ENSG00000152969	JAKMIP1	protein_coding	janus kinase and microtubule interacting protein 1	4	1.32088	3.91282	21.0438	4.48902e-06	0.000110729
AL450405,1	ENSG00000230202	AL450405,1	processed_pseudogene		6	4.04588	4.21458	21.0354	4.50873e-06	0.000111025
KAT6A	ENSG00000083168	KAT6A	protein_coding	lysine acetyltransferase 6A	8	-0.853569	6.58253	21.0251	4.5331e-06	0.000111433
RAF1	ENSG00000132155	RAF1	protein_coding	Raf-1 proto-oncogene, serine/threonine kinase	3	-0.983525	8.10215	20.9911	4.61414e-06	0.000113232
TPGS2	ENSG00000134779	TPGS2	protein_coding	tubulin polyglutamylase complex subunit 2	18	1.45181	6.38315	20.9355	4.75018e-06	0.000116371
HSDL2	ENSG00000119471	HSDL2	protein_coding	hydroxysteroid dehydrogenase like 2	9	-0.959367	5.17822	20.9182	4.79307e-06	0.000116878
COX5A	ENSG00000178741	COX5A	protein_coding	cytochrome c oxidase subunit 5A	15	0.919261	6.08353	20.9182	4.79311e-06	0.000116878
TBC1D22B	ENSG00000065491	TBC1D22B	protein_coding	TBC1 domain family member 22B	6	1.02356	4.76881	20.9174	4.79531e-06	0.000116878
UQCRH	ENSG00000173660	UQCRH	protein_coding	ubiquinol-cytochrome c reductase hinge protein	1	1.1549	5.19721	20.9062	4.82328e-06	0.000117361
HIKESHI	ENSG00000149196	HIKESHI	protein_coding	Hikeshi, heat shock protein nuclear import factor	11	0.710225	4.24641	20.888	4.86931e-06	0.000118132
SOX13	ENSG00000143842	SOX13	protein_coding	SRY-box 13	1	-1.31438	2.8972	20.8872	4.87144e-06	0.000118132
ABHD5	ENSG00000011198	ABHD5	protein_coding	abhydrolase domain containing 5	3	-1.34017	5.47723	20.8818	4.88503e-06	0.000118191
C19orf48	ENSG00000167747	C19orf48	protein_coding	chromosome 19 open reading frame 48	19	1.01062	4.53588	20.8763	4.89928e-06	0.000118191
YBEY	ENSG00000182362	YBEY	protein_coding	ybeY metallopeptidase (putative)	21	1.06256	2.97978	20.8746	4.90347e-06	0.000118191
TXNL4A	ENSG00000141759	TXNL4A	protein_coding	thioredoxin like 4A	18	0.738344	5.42067	20.8733	4.9068e-06	0.000118191
NDUFB4	ENSG00000065518	NDUFB4	protein_coding	NADH:ubiquinone oxidoreductase subunit B4	3	0.843694	5.83209	20.8616	4.93704e-06	0.000118574
NT5M	ENSG00000205309	NT5M	protein_coding	5',3'-nucleotidase, mitochondrial	17	2.06994	4.19246	20.8607	4.93922e-06	0.000118574
DYRK3	ENSG00000143479	DYRK3	protein_coding	dual specificity tyrosine phosphorylation regulated kinase 3	1	2.85222	0.911311	20.8574	4.94765e-06	0.000118578
DUSP6	ENSG00000139318	DUSP6	protein_coding	dual specificity phosphatase 6	12	-1.36517	7.39384	20.8483	4.9713e-06	0.000118947
WDFY2	ENSG00000139668	WDFY2	protein_coding	WD repeat and FYVE domain containing 2	13	-0.634503	5.90052	20.8173	5.05248e-06	0.000120577
PACSIN2	ENSG00000100266	PACSIN2	protein_coding	protein kinase C and casein kinase substrate in neurons 2	22	-1.12273	7.27977	20.8159	5.05625e-06	0.000120577
F5	ENSG00000198734	F5	protein_coding	coagulation factor V	1	-1.15177	5.07142	20.8086	5.07538e-06	0.000120833
PSMD14	ENSG00000115233	PSMD14	protein_coding	proteasome 26S subunit, non-ATPase 14	2	0.920538	4.19969	20.7973	5.10545e-06	0.000121347
PRDX2	ENSG00000167815	PRDX2	protein_coding	peroxiredoxin 2	19	1.69162	7.10905	20.784	5.14094e-06	0.000121989
AL109809,1	ENSG00000232528	AL109809,1	transcribed_unitary_pseudogene	cytoskeleton associated protein 2-like pseudogene	20	-1.73563	0.617989	20.7781	5.15698e-06	0.000122168
CARMIL3	ENSG00000186648	CARMIL3	protein_coding	capping protein regulator and myosin 1 linker 3	14	1.8439	3.02339	20.7416	5.25609e-06	0.00012431
BTG2	ENSG00000159388	BTG2	protein_coding	BTG anti-proliferation factor 2	1	-0.71422	7.93643	20.7244	5.30371e-06	0.00012523
GLB1L3	ENSG00000166105	GLB1L3	protein_coding	galactosidase beta 1 like 3	11	1.40296	0.406067	20.6906	5.39808e-06	0.000127249
ARHGEF39	ENSG00000137135	ARHGEF39	protein_coding	Rho guanine nucleotide exchange factor 39	9	1.58251	0.860525	20.6765	5.43802e-06	0.000127981
ELANE	ENSG00000197561	ELANE	protein_coding	elastase, neutrophil expressed	19	3.80023	4.34207	20.6679	5.46229e-06	0.000128341
WDR62	ENSG00000075702	WDR62	protein_coding	WD repeat domain 62	19	1.28956	2.32518	20.6605	5.48357e-06	0.000128479
OGFRL1	ENSG00000119900	OGFRL1	protein_coding	opioid growth factor receptor like 1	6	-1.58017	6.90465	20.6592	5.48731e-06	0.000128479
AMPD2	ENSG00000116337	AMPD2	protein_coding	adenosine monophosphate deaminase 2	1	-1.48924	8.02332	20.6536	5.50335e-06	0.000128479
RAD23A	ENSG00000179262	RAD23A	protein_coding	RAD23 homolog A, nucleotide excision repair protein	19	1.40448	7.30528	20.6524	5.50673e-06	0.000128479
DCTPP1	ENSG00000179958	DCTPP1	protein_coding	dCTP pyrophosphatase 1	16	0.874738	4.64466	20.6491	5.51639e-06	0.000128479
LSM1	ENSG00000175324	LSM1	protein_coding	LSM1 homolog, mRNA degradation associated	8	0.982836	3.92568	20.6454	5.52697e-06	0.000128479
HOXB4	ENSG00000182742	HOXB4	protein_coding	homeobox B4	17	1.27648	2.35066	20.6441	5.53081e-06	0.000128479
THEM5	ENSG00000196407	THEM5	protein_coding	thioesterase superfamily member 5	1	4.21889	2.26107	20.6287	5.57535e-06	0.000129305
DRG1	ENSG00000185721	DRG1	protein_coding	developmentally regulated GTP binding protein 1	22	0.575164	4.89424	20.623	5.59195e-06	0.000129481
FANCI	ENSG00000140525	FANCI	protein_coding	Fanconi anemia complementation group I	15	1.25084	3.98061	20.5687	5.75303e-06	0.000132621
RPGRIP1	ENSG00000092200	RPGRIP1	protein_coding	RPGR interacting protein 1	14	-2.01549	2.8133	20.5677	5.75603e-06	0.000132621
ABAT	ENSG00000183044	ABAT	protein_coding	4-aminobutyrate aminotransferase	16	-0.937021	4.76768	20.5662	5.76049e-06	0.000132621
TOMM22	ENSG00000100216	TOMM22	protein_coding	translocase of outer mitochondrial membrane 22	22	0.648057	5.5525	20.5632	5.76934e-06	0.000132621
KIAA1211L	ENSG00000196872	KIAA1211L	protein_coding	KIAA1211 like	2	-2.0982	1.46449	20.5618	5.77376e-06	0.000132621
IGF1R	ENSG00000140443	IGF1R	protein_coding	insulin like growth factor 1 receptor	15	-1.21376	5.84531	20.5566	5.78923e-06	0.000132764
AMZ2	ENSG00000196704	AMZ2	protein_coding	archaelysin family metallopeptidase 2	17	0.468043	5.7424	20.5262	5.88201e-06	0.000134677
ZZEF1	ENSG00000074755	ZZEF1	protein_coding	zinc finger ZZ-type and EF-hand domain containing 1	17	-0.538094	6.97467	20.5092	5.93445e-06	0.000135661
FAM174A	ENSG00000174132	FAM174A	protein_coding	family with sequence similarity 174 member A	5	-1.4546	3.30375	20.4988	5.96693e-06	0.000136062
ORC1	ENSG00000085840	ORC1	protein_coding	origin recognition complex subunit 1	1	1.58957	2.2538	20.4961	5.97521e-06	0.000136062
UBR2	ENSG00000024048	UBR2	protein_coding	ubiquitin protein ligase E3 component n-recognin 2	6	-0.785208	7.10133	20.4944	5.98045e-06	0.000136062
STMP1	ENSG00000243317	STMP1	protein_coding	short transmembrane mitochondrial protein 1	7	1.84541	6.2884	20.4841	6.01291e-06	0.000136488
C1orf61	ENSG00000125462	C1orf61	protein_coding	chromosome 1 open reading frame 61	1	1.63656	0.88119	20.4824	6.01816e-06	0.000136488
DTYMK	ENSG00000168393	DTYMK	protein_coding	deoxythymidylate kinase	2	0.827454	3.95736	20.4767	6.03613e-06	0.000136679
AC100810,1	ENSG00000253982	AC100810,1	antisense_RNA		8	1.70504	4.51131	20.4691	6.06012e-06	0.000137006
STMN1	ENSG00000117632	STMN1	protein_coding	stathmin 1	1	1.26742	5.92041	20.4568	6.09918e-06	0.000137673
C11orf84	ENSG00000168005	C11orf84	protein_coding	chromosome 11 open reading frame 84	11	0.861415	3.93715	20.4474	6.12933e-06	0.000138136
TIGD3	ENSG00000173825	TIGD3	protein_coding	tigger transposable element derived 3	11	-2.24769	4.20166	20.4433	6.1423e-06	0.000138211
APLP2	ENSG00000084234	APLP2	protein_coding	amyloid beta precursor like protein 2	11	-0.905061	8.56203	20.4392	6.15573e-06	0.000138297
KIF20A	ENSG00000112984	KIF20A	protein_coding	kinesin family member 20A	5	2.40818	1.54726	20.418	6.22419e-06	0.000139506
MYCL	ENSG00000116990	MYCL	protein_coding	MYCL proto-oncogene, bHLH transcription factor	1	-1.09031	4.69531	20.4165	6.22899e-06	0.000139506
LRRC61	ENSG00000127399	LRRC61	protein_coding	leucine rich repeat containing 61	7	0.93581	4.10985	20.3986	6.28758e-06	0.000140599
ARHGAP25	ENSG00000163219	ARHGAP25	protein_coding	Rho GTPase activating protein 25	2	-0.922694	8.6704	20.3807	6.34675e-06	0.000141701
FAM96B	ENSG00000166595	FAM96B	protein_coding	family with sequence similarity 96 member B	16	0.79106	5.43134	20.3777	6.35675e-06	0.000141704
BYSL	ENSG00000112578	BYSL	protein_coding	bystin like	6	0.84665	3.46084	20.3689	6.38581e-06	0.000142131
ZNF333	ENSG00000160961	ZNF333	protein_coding	zinc finger protein 333	19	-0.913673	4.50266	20.3641	6.40186e-06	0.000142268
JHDM1D-AS1	ENSG00000260231	JHDM1D-AS1	antisense_RNA	JHDM1D antisense RNA 1 (head to head)	7	1.90778	4.07636	20.3419	6.47652e-06	0.000143705
COA4	ENSG00000181924	COA4	protein_coding	cytochrome c oxidase assembly factor 4 homolog	11	0.627263	4.54189	20.3116	6.57999e-06	0.000145561
NEDD4L	ENSG00000049759	NEDD4L	protein_coding	neural precursor cell expressed, developmentally down-regulated 4-like, E3 ubiquitin protein ligase	18	1.97719	3.35781	20.3115	6.58045e-06	0.000145561
KBTBD11	ENSG00000176595	KBTBD11	protein_coding	kelch repeat and BTB domain containing 11	8	-1.02335	4.15626	20.3046	6.6043e-06	0.000145863
SLC14A1	ENSG00000141469	SLC14A1	protein_coding	solute carrier family 14 member 1 (Kidd blood group)	18	2.332	4.73345	20.2853	6.67101e-06	0.000147111
RAP1GAP	ENSG00000076864	RAP1GAP	protein_coding	RAP1 GTPase activating protein	1	5.31529	5.56353	20.276	6.7035e-06	0.000147357
EXO1	ENSG00000174371	EXO1	protein_coding	exonuclease 1	1	2.09156	1.01057	20.2721	6.71747e-06	0.000147357
CTBP2	ENSG00000175029	CTBP2	protein_coding	C-terminal binding protein 2	10	-0.894195	5.52202	20.2706	6.72273e-06	0.000147357
PSMC2	ENSG00000161057	PSMC2	protein_coding	proteasome 26S subunit, ATPase 2	7	0.862483	5.48892	20.2704	6.72325e-06	0.000147357
RBM47	ENSG00000163694	RBM47	protein_coding	RNA binding motif protein 47	4	-1.31331	5.92955	20.2641	6.74537e-06	0.000147617
UROD	ENSG00000126088	UROD	protein_coding	uroporphyrinogen decarboxylase	1	0.948942	5.53843	20.2595	6.76156e-06	0.000147746
EBNA1BP2	ENSG00000117395	EBNA1BP2	protein_coding	EBNA1 binding protein 2	1	0.707337	4.66306	20.2286	6.87182e-06	0.00014991
TNFRSF10C	ENSG00000173535	TNFRSF10C	protein_coding	TNF receptor superfamily member 10c	8	-2.0174	8.73335	20.2254	6.88321e-06	0.00014991
B4GALT3	ENSG00000158850	B4GALT3	protein_coding	beta-1,4-galactosyltransferase 3	1	0.81679	6.48046	20.223	6.89195e-06	0.00014991
SNRPD2	ENSG00000125743	SNRPD2	protein_coding	small nuclear ribonucleoprotein D2 polypeptide	19	1.05275	5.8472	20.202	6.96809e-06	0.000151337
ASPHD2	ENSG00000128203	ASPHD2	protein_coding	aspartate beta-hydroxylase domain containing 2	22	1.00084	4.24847	20.1785	7.05416e-06	0.000152858
CTNNAL1	ENSG00000119326	CTNNAL1	protein_coding	catenin alpha like 1	9	2.36006	2.4726	20.1759	7.06372e-06	0.000152858
PTPRN	ENSG00000054356	PTPRN	protein_coding	protein tyrosine phosphatase, receptor type N	2	2.59941	1.45428	20.1742	7.07005e-06	0.000152858
DENND5A	ENSG00000184014	DENND5A	protein_coding	DENN domain containing 5A	11	-1.0185	7.73899	20.1422	7.18911e-06	0.000155198
SELENBP1	ENSG00000143416	SELENBP1	protein_coding	selenium binding protein 1	1	3.52647	8.37387	20.117	7.28468e-06	0.000156756
NDUFA8	ENSG00000119421	NDUFA8	protein_coding	NADH:ubiquinone oxidoreductase subunit A8	9	0.790752	4.23516	20.1164	7.28688e-06	0.000156756
ANK1	ENSG00000029534	ANK1	protein_coding	ankyrin 1	8	2.2846	5.60663	20.1145	7.29402e-06	0.000156756
UBB	ENSG00000170315	UBB	protein_coding	ubiquitin B	17	2.46154	11.6244	20.0956	7.36657e-06	0.000158079
PPP1R3B	ENSG00000173281	PPP1R3B	protein_coding	protein phosphatase 1 regulatory subunit 3B	8	-1.2829	6.50022	20.0825	7.41739e-06	0.000158931
NDRG2	ENSG00000165795	NDRG2	protein_coding	NDRG family member 2	14	-1.24133	3.33489	20.0427	7.57326e-06	0.000162029
DLG5	ENSG00000151208	DLG5	protein_coding	discs large MAGUK scaffold protein 5	10	-1.22872	2.55919	20.0229	7.65189e-06	0.000163468
EVI5	ENSG00000067208	EVI5	protein_coding	ecotropic viral integration site 5	1	-0.979716	2.99322	19.9617	7.90077e-06	0.000168534
TMPRSS9	ENSG00000178297	TMPRSS9	protein_coding	transmembrane protease, serine 9	19	3.31887	2.93498	19.9585	7.91427e-06	0.000168572
SAPCD2	ENSG00000186193	SAPCD2	protein_coding	suppressor APC domain containing 2	9	1.73094	2.89266	19.9518	7.9418e-06	0.000168686
DSC1	ENSG00000134765	DSC1	protein_coding	desmocollin 1	18	-2.34895	-0.289775	19.9489	7.95391e-06	0.000168686
BPGM	ENSG00000172331	BPGM	protein_coding	bisphosphoglycerate mutase	7	2.90069	6.55446	19.9487	7.9549e-06	0.000168686
VPS4B	ENSG00000119541	VPS4B	protein_coding	vacuolar protein sorting 4 homolog B	18	-0.732447	5.93891	19.936	8.0079e-06	0.00016956
TMOD1	ENSG00000136842	TMOD1	protein_coding	tropomodulin 1	9	3.22199	5.7952	19.923	8.06242e-06	0.000170463
EXTL3	ENSG00000012232	EXTL3	protein_coding	exostosin like glycosyltransferase 3	8	-1.04464	6.24608	19.9166	8.08963e-06	0.000170541
AC022167,3	ENSG00000260979	AC022167,3	lincRNA		16	2.23525	1.66063	19.9165	8.08987e-06	0.000170541
RNF187	ENSG00000168159	RNF187	protein_coding	ring finger protein 187	1	1.24499	7.22555	19.9005	8.15804e-06	0.000171726
FOXJ2	ENSG00000065970	FOXJ2	protein_coding	forkhead box J2	12	-0.568804	5.51605	19.8961	8.17673e-06	0.000171864
ZNF697	ENSG00000143067	ZNF697	protein_coding	zinc finger protein 697	1	-1.43248	0.838842	19.8933	8.18855e-06	0.000171864
TRIB1	ENSG00000173334	TRIB1	protein_coding	tribbles pseudokinase 1	8	-1.191	5.04954	19.8895	8.20477e-06	0.000171953
CISD3	ENSG00000277972	CISD3	protein_coding	CDGSH iron sulfur domain 3	17	1.08291	4.74606	19.8753	8.266e-06	0.000172984
SLAMF8	ENSG00000158714	SLAMF8	protein_coding	SLAM family member 8	1	2.1594	4.3383	19.8474	8.38762e-06	0.000175273
MELK	ENSG00000165304	MELK	protein_coding	maternal embryonic leucine zipper kinase	9	2.3874	1.69439	19.8188	8.5143e-06	0.000177552
AC002480,1	ENSG00000225541	AC002480,1	sense_overlapping		7	1.90419	0.978076	19.8172	8.52143e-06	0.000177552
RHOXF1P1	ENSG00000234493	RHOXF1P1	transcribed_unprocessed_pseudogene	Rhox homeobox family member 1 pseudogene 1	X	-2.4304	-0.153939	19.8058	8.57206e-06	0.000178153
MRPL18	ENSG00000112110	MRPL18	protein_coding	mitochondrial ribosomal protein L18	6	0.605687	4.87119	19.8052	8.57509e-06	0.000178153
PRDX4	ENSG00000123131	PRDX4	protein_coding	peroxiredoxin 4	X	0.862667	4.09617	19.7843	8.66933e-06	0.000179851
NRCAM	ENSG00000091129	NRCAM	protein_coding	neuronal cell adhesion molecule	7	-2.66198	0.456292	19.7768	8.70322e-06	0.000180294
NDUFB5	ENSG00000136521	NDUFB5	protein_coding	NADH:ubiquinone oxidoreductase subunit B5	3	0.588621	5.11812	19.7726	8.72226e-06	0.000180378
TUBB4A	ENSG00000104833	TUBB4A	protein_coding	tubulin beta 4A class IVa	19	1.43042	2.27587	19.7704	8.73243e-06	0.000180378
HDGF	ENSG00000143321	HDGF	protein_coding	heparin binding growth factor	1	1.3207	8.28428	19.7647	8.75853e-06	0.000180657
UQCR11	ENSG00000127540	UQCR11	protein_coding	ubiquinol-cytochrome c reductase, complex III subunit XI	19	0.762524	3.81	19.7545	8.80547e-06	0.000181127
ISOC2	ENSG00000063241	ISOC2	protein_coding	isochorismatase domain containing 2	19	1.17287	4.28524	19.7512	8.82075e-06	0.000181127
MRPS33	ENSG00000090263	MRPS33	protein_coding	mitochondrial ribosomal protein S33	7	1.11822	3.19699	19.7507	8.82287e-06	0.000181127
TCF20	ENSG00000100207	TCF20	protein_coding	transcription factor 20	22	-0.577468	5.94309	19.7476	8.83732e-06	0.000181127
BTG3	ENSG00000154640	BTG3	protein_coding	BTG anti-proliferation factor 3	21	1.17792	2.51635	19.7461	8.84437e-06	0.000181127
KRT1	ENSG00000167768	KRT1	protein_coding	keratin 1	12	3.36635	6.42438	19.7216	8.95818e-06	0.000183196
STOM	ENSG00000148175	STOM	protein_coding	stomatin	9	1.22872	7.11911	19.7036	9.04315e-06	0.000184671
DNAJA4	ENSG00000140403	DNAJA4	protein_coding	DnaJ heat shock protein family (Hsp40) member A4	15	1.10541	4.96064	19.6777	9.16667e-06	0.000186927
YBX3	ENSG00000060138	YBX3	protein_coding	Y-box binding protein 3	12	2.44636	9.60181	19.6583	9.26017e-06	0.000188566
PRDX6	ENSG00000117592	PRDX6	protein_coding	peroxiredoxin 6	1	1.95051	8.40705	19.6292	9.40229e-06	0.000191189
GJC2	ENSG00000198835	GJC2	protein_coding	gap junction protein gamma 2	1	1.61372	0.435141	19.6151	9.472e-06	0.000192334
MRPL58	ENSG00000167862	MRPL58	protein_coding	mitochondrial ribosomal protein L58	17	0.785649	3.78047	19.6057	9.51836e-06	0.000192996
RPIA	ENSG00000153574	RPIA	protein_coding	ribose 5-phosphate isomerase A	2	0.851082	5.259	19.6008	9.54284e-06	0.000192996
SLC7A5	ENSG00000103257	SLC7A5	protein_coding	solute carrier family 7 member 5	16	1.43036	5.27309	19.6004	9.54496e-06	0.000192996
XPO6	ENSG00000169180	XPO6	protein_coding	exportin 6	16	-1.24397	9.53635	19.5931	9.58165e-06	0.000193295
NOV	ENSG00000136999	NOV	protein_coding	nephroblastoma overexpressed	8	-2.66818	3.30186	19.5921	9.58664e-06	0.000193295
NDUFA2	ENSG00000131495	NDUFA2	protein_coding	NADH:ubiquinone oxidoreductase subunit A2	5	0.871695	5.36259	19.589	9.6021e-06	0.000193335
VIPR1	ENSG00000114812	VIPR1	protein_coding	vasoactive intestinal peptide receptor 1	3	-1.07436	4.95025	19.5837	9.62885e-06	0.000193602
MTHFD1	ENSG00000100714	MTHFD1	protein_coding	methylenetetrahydrofolate dehydrogenase, cyclohydrolase and formyltetrahydrofolate synthetase 1	14	0.920711	5.4001	19.572	9.68793e-06	0.000194517
BOD1L1	ENSG00000038219	BOD1L1	protein_coding	biorientation of chromosomes in cell division 1 like 1	4	-1.09695	6.51658	19.5149	9.9819e-06	0.000200129
CACYBP	ENSG00000116161	CACYBP	protein_coding	calcyclin binding protein	1	0.763722	5.43844	19.5123	9.99528e-06	0.000200129
PRDM16	ENSG00000142611	PRDM16	protein_coding	PR/SET domain 16	1	2.69601	-0.628199	19.4929	1.00974e-05	0.000201892
TNFRSF11A	ENSG00000141655	TNFRSF11A	protein_coding	TNF receptor superfamily member 11a	18	-1.23646	0.583027	19.4534	1.03083e-05	0.000205821
MARCH3	ENSG00000173926	MARCH3	protein_coding	membrane associated ring-CH-type finger 3	5	1.21059	2.60607	19.446	1.03483e-05	0.000206334
CNTNAP1	ENSG00000108797	CNTNAP1	protein_coding	contactin associated protein 1	17	-1.43945	1.57943	19.439	1.03865e-05	0.000206808
EMID1	ENSG00000186998	EMID1	protein_coding	EMI domain containing 1	22	2.0922	1.77581	19.429	1.04411e-05	0.000207608
CSTF2	ENSG00000101811	CSTF2	protein_coding	cleavage stimulation factor subunit 2	X	0.680503	3.88611	19.423	1.04738e-05	0.000207968
FAM168B	ENSG00000152102	FAM168B	protein_coding	family with sequence similarity 168 member B	2	-0.536059	6.36349	19.4197	1.04918e-05	0.000208039
CAMP	ENSG00000164047	CAMP	protein_coding	cathelicidin antimicrobial peptide	3	2.47355	5.06464	19.4125	1.05314e-05	0.000208537
NPM1	ENSG00000181163	NPM1	protein_coding	nucleophosmin 1	5	0.733326	7.76813	19.3964	1.0621e-05	0.00021002
SSBP2	ENSG00000145687	SSBP2	protein_coding	single stranded DNA binding protein 2	5	-0.816359	4.41982	19.3737	1.07478e-05	0.000212236
SELENOK	ENSG00000113811	SELENOK	protein_coding	selenoprotein K	3	1.10197	4.75072	19.3552	1.08525e-05	0.00021401
USP19	ENSG00000172046	USP19	protein_coding	ubiquitin specific peptidase 19	3	-0.555846	6.78688	19.3465	1.09021e-05	0.000214691
RAD51C	ENSG00000108384	RAD51C	protein_coding	RAD51 paralog C	17	0.902844	2.50078	19.3435	1.09188e-05	0.000214726
MAIP1	ENSG00000162972	MAIP1	protein_coding	matrix AAA peptidase interacting protein 1	2	0.641693	2.79282	19.3169	1.10722e-05	0.000217444
RCL1	ENSG00000120158	RCL1	protein_coding	RNA terminal phosphate cyclase like 1	9	0.698721	3.40111	19.312	1.11009e-05	0.000217711
MTHFD1L	ENSG00000120254	MTHFD1L	protein_coding	methylenetetrahydrofolate dehydrogenase (NADP+ dependent) 1 like	6	1.0479	2.89762	19.3084	1.11216e-05	0.00021782
TMEM154	ENSG00000170006	TMEM154	protein_coding	transmembrane protein 154	4	-1.35277	7.81874	19.2951	1.11991e-05	0.000219038
AGAP7P	ENSG00000264204	AGAP7P	unprocessed_pseudogene		10	-2.74012	2.79942	19.2913	1.12215e-05	0.000219178
TRDV2	ENSG00000211821	TRDV2	TR_V_gene		14	-1.8144	2.21385	19.2881	1.12405e-05	0.000219251
COL17A1	ENSG00000065618	COL17A1	protein_coding	collagen type XVII alpha 1 chain	10	3.61871	0.991855	19.2834	1.12684e-05	0.000219453
ABRACL	ENSG00000146386	ABRACL	protein_coding	ABRA C-terminal like	6	0.682628	5.19212	19.2811	1.12816e-05	0.000219453
WDR4	ENSG00000160193	WDR4	protein_coding	WD repeat domain 4	21	0.758638	2.98382	19.2786	1.12967e-05	0.000219453
CDK19	ENSG00000155111	CDK19	protein_coding	cyclin dependent kinase 19	6	-0.93862	5.00213	19.2685	1.13564e-05	0.000220314
ATP5H	ENSG00000167863	ATP5H	protein_coding	ATP synthase, H+ transporting, mitochondrial Fo complex subunit D	17	0.838948	5.94558	19.2633	1.13875e-05	0.00022062
DPCD	ENSG00000166171	DPCD	protein_coding	deleted in primary ciliary dyskinesia homolog (mouse)	10	1.94712	2.13018	19.2416	1.15177e-05	0.000222841
XK	ENSG00000047597	XK	protein_coding	X-linked Kx blood group	X	2.76558	3.79163	19.2065	1.17311e-05	0.000226665
SAMD14	ENSG00000167100	SAMD14	protein_coding	sterile alpha motif domain containing 14	17	2.84498	2.43034	19.1928	1.18157e-05	0.000227992
ATP1B2	ENSG00000129244	ATP1B2	protein_coding	ATPase Na+/K+ transporting subunit beta 2	17	3.4769	0.923943	19.1701	1.19574e-05	0.000230417
C9orf78	ENSG00000136819	C9orf78	protein_coding	chromosome 9 open reading frame 78	9	1.65169	7.8092	19.1522	1.20701e-05	0.000232277
DUT	ENSG00000128951	DUT	protein_coding	deoxyuridine triphosphatase	15	0.741635	5.28783	19.1476	1.20988e-05	0.000232517
SLC45A3	ENSG00000158715	SLC45A3	protein_coding	solute carrier family 45 member 3	1	-1.60951	3.49928	19.1332	1.21908e-05	0.000233739
PPP3CA	ENSG00000138814	PPP3CA	protein_coding	protein phosphatase 3 catalytic subunit alpha	4	-0.962071	5.20586	19.1305	1.22076e-05	0.000233739
RRM2	ENSG00000171848	RRM2	protein_coding	ribonucleotide reductase regulatory subunit M2	2	2.36448	5.07978	19.13	1.22112e-05	0.000233739
MRPL17	ENSG00000158042	MRPL17	protein_coding	mitochondrial ribosomal protein L17	11	0.687496	3.80505	19.1146	1.23102e-05	0.000234937
PARP4	ENSG00000102699	PARP4	protein_coding	poly(ADP-ribose) polymerase family member 4	13	-0.595071	7.10112	19.1135	1.23172e-05	0.000234937
SIGLEC1	ENSG00000088827	SIGLEC1	protein_coding	sialic acid binding Ig like lectin 1	20	-2.40603	4.62765	19.1115	1.23299e-05	0.000234937
ABHD2	ENSG00000140526	ABHD2	protein_coding	abhydrolase domain containing 2	15	-1.03666	7.83932	19.1082	1.23511e-05	0.000234937
CCR3	ENSG00000183625	CCR3	protein_coding	C-C motif chemokine receptor 3	3	-2.78419	6.08919	19.1054	1.23694e-05	0.000234937
CCDC170	ENSG00000120262	CCDC170	protein_coding	coiled-coil domain containing 170	6	-2.09444	1.6724	19.105	1.2372e-05	0.000234937
PSMB6	ENSG00000142507	PSMB6	protein_coding	proteasome subunit beta 6	17	0.915092	5.89563	19.099	1.24107e-05	0.00023524
C19orf53	ENSG00000104979	C19orf53	protein_coding	chromosome 19 open reading frame 53	19	0.838596	5.67919	19.0975	1.24207e-05	0.00023524
VLDLR	ENSG00000147852	VLDLR	protein_coding	very low density lipoprotein receptor	9	-2.39159	1.27936	19.0871	1.24883e-05	0.000236208
C20orf194	ENSG00000088854	C20orf194	protein_coding	chromosome 20 open reading frame 194	20	-0.85222	3.21182	19.0715	1.25908e-05	0.000237834
PPIH	ENSG00000171960	PPIH	protein_coding	peptidylprolyl isomerase H	1	0.649324	4.50704	19.013	1.29831e-05	0.000244921
GLRX3	ENSG00000108010	GLRX3	protein_coding	glutaredoxin 3	10	0.735903	4.78983	18.9727	1.32605e-05	0.000249826
AHCTF1	ENSG00000153207	AHCTF1	protein_coding	AT-hook containing transcription factor 1	1	-1.00328	5.86081	18.9677	1.32951e-05	0.00025015
NPRL3	ENSG00000103148	NPRL3	protein_coding	NPR3 like, GATOR1 complex subunit	16	2.17188	8.33644	18.9578	1.33645e-05	0.00025104
RCC1	ENSG00000180198	RCC1	protein_coding	regulator of chromosome condensation 1	1	0.685046	4.66902	18.9559	1.33774e-05	0.00025104
MRPL9	ENSG00000143436	MRPL9	protein_coding	mitochondrial ribosomal protein L9	1	0.56848	5.01516	18.9474	1.34374e-05	0.000251837
CD70	ENSG00000125726	CD70	protein_coding	CD70 molecule	19	1.74672	1.13284	18.9373	1.35087e-05	0.000252701
SGO1	ENSG00000129810	SGO1	protein_coding	shugoshin 1	3	1.80041	0.578507	18.9359	1.35187e-05	0.000252701
OIP5	ENSG00000104147	OIP5	protein_coding	Opa interacting protein 5	15	2.11219	0.41071	18.9319	1.35467e-05	0.000252891
WIPF2	ENSG00000171475	WIPF2	protein_coding	WAS/WASL interacting protein family member 2	17	-0.620851	6.20186	18.926	1.35886e-05	0.000252891
ZNF593	ENSG00000142684	ZNF593	protein_coding	zinc finger protein 593	1	1.28345	3.25212	18.9259	1.35895e-05	0.000252891
CUX2	ENSG00000111249	CUX2	protein_coding	cut like homeobox 2	12	-1.82053	0.0669666	18.9245	1.35993e-05	0.000252891
DOCK5	ENSG00000147459	DOCK5	protein_coding	dedicator of cytokinesis 5	8	-1.42433	7.04306	18.9077	1.37201e-05	0.000254807
TMEM158	ENSG00000249992	TMEM158	protein_coding	transmembrane protein 158 (gene/pseudogene)	3	2.96854	2.90924	18.8844	1.38886e-05	0.000257603
BASP1	ENSG00000176788	BASP1	protein_coding	brain abundant membrane attached signal protein 1	5	-1.71914	8.01941	18.8777	1.39372e-05	0.000258171
NDUFAF3	ENSG00000178057	NDUFAF3	protein_coding	NADH:ubiquinone oxidoreductase complex assembly factor 3	3	1.13338	6.02953	18.8636	1.40404e-05	0.000259748
GINS4	ENSG00000147536	GINS4	protein_coding	GINS complex subunit 4	8	1.11248	1.89706	18.8566	1.4092e-05	0.000260367
CA3-AS1	ENSG00000253549	CA3-AS1	antisense_RNA	CA3 antisense RNA 1	8	3.23054	0.281592	18.8488	1.41499e-05	0.000261101
PFDN6	ENSG00000204220	PFDN6	protein_coding	prefoldin subunit 6	6	0.78847	4.31487	18.8463	1.41684e-05	0.000261106
LAMP2	ENSG00000005893	LAMP2	protein_coding	lysosomal associated membrane protein 2	X	-0.946391	7.33735	18.8394	1.422e-05	0.00026172
FAM49A	ENSG00000197872	FAM49A	protein_coding	family with sequence similarity 49 member A	2	-0.791293	6.53909	18.835	1.42527e-05	0.000261848
SLIT1	ENSG00000187122	SLIT1	protein_coding	slit guidance ligand 1	10	-1.05947	0.808443	18.8311	1.42816e-05	0.000261848
HDGFL3	ENSG00000166503	HDGFL3	protein_coding	HDGF like 3	15	1.4006	2.19232	18.8303	1.42881e-05	0.000261848
PUS3	ENSG00000110060	PUS3	protein_coding	pseudouridylate synthase 3	11	0.604883	3.43544	18.8287	1.42999e-05	0.000261848
MANF	ENSG00000145050	MANF	protein_coding	mesencephalic astrocyte derived neurotrophic factor	3	0.870954	5.09114	18.7552	1.48617e-05	0.000271789
USP4	ENSG00000114316	USP4	protein_coding	ubiquitin specific peptidase 4	3	-0.554516	7.1463	18.7433	1.49548e-05	0.000273144
DIP2B	ENSG00000066084	DIP2B	protein_coding	disco interacting protein 2 homolog B	12	-0.906798	6.08593	18.7357	1.50145e-05	0.000273886
MRPL52	ENSG00000172590	MRPL52	protein_coding	mitochondrial ribosomal protein L52	14	0.81337	4.88476	18.7294	1.50646e-05	0.00027445
ZCCHC14	ENSG00000140948	ZCCHC14	protein_coding	zinc finger CCHC-type containing 14	16	-0.871106	3.34656	18.7242	1.51052e-05	0.000274842
ATP5E	ENSG00000124172	ATP5E	protein_coding	ATP synthase, H+ transporting, mitochondrial F1 complex, epsilon subunit	20	1.59623	7.5861	18.7021	1.52816e-05	0.000277699
ORC6	ENSG00000091651	ORC6	protein_coding	origin recognition complex subunit 6	16	1.43479	0.960435	18.69	1.53787e-05	0.000279112
OPTN	ENSG00000123240	OPTN	protein_coding	optineurin	10	1.3237	7.16822	18.6774	1.54808e-05	0.000280608
TP53INP2	ENSG00000078804	TP53INP2	protein_coding	tumor protein p53 inducible nuclear protein 2	20	-1.31003	4.40194	18.6703	1.55384e-05	0.000281299
NCOA6	ENSG00000198646	NCOA6	protein_coding	nuclear receptor coactivator 6	20	-0.687968	5.696	18.6654	1.55786e-05	0.000281671
LAYN	ENSG00000204381	LAYN	protein_coding	layilin	11	1.50982	-0.0798111	18.6611	1.56133e-05	0.000281943
CMBL	ENSG00000164237	CMBL	protein_coding	carboxymethylenebutenolidase homolog	5	3.19344	1.28036	18.6563	1.5653e-05	0.000282305
AC098613,1	ENSG00000223552	AC098613,1	antisense_RNA		3	2.17323	0.674604	18.6466	1.57324e-05	0.00028338
BPI	ENSG00000101425	BPI	protein_coding	bactericidal/permeability-increasing protein	20	2.59826	4.9293	18.6346	1.58317e-05	0.000284812
STOML1	ENSG00000067221	STOML1	protein_coding	stomatin like 1	15	0.809725	3.55324	18.6233	1.59266e-05	0.00028616
HJURP	ENSG00000123485	HJURP	protein_coding	Holliday junction recognition protein	2	2.18813	2.2408	18.5992	1.61291e-05	0.000289437
SGIP1	ENSG00000118473	SGIP1	protein_coding	SH3 domain GRB2 like endophilin interacting protein 1	1	3.71395	0.764463	18.5837	1.62606e-05	0.000291432
CHCHD2	ENSG00000106153	CHCHD2	protein_coding	coiled-coil-helix-coiled-coil-helix domain containing 2	7	0.704833	7.37543	18.5778	1.63111e-05	0.000291973
CPA3	ENSG00000163751	CPA3	protein_coding	carboxypeptidase A3	3	-2.29121	2.78716	18.5676	1.63983e-05	0.000293168
ANKS1A	ENSG00000064999	ANKS1A	protein_coding	ankyrin repeat and sterile alpha motif domain containing 1A	6	-0.618272	4.90458	18.5546	1.65107e-05	0.00029481
TM7SF2	ENSG00000149809	TM7SF2	protein_coding	transmembrane 7 superfamily member 2	11	0.846282	3.39813	18.5513	1.65396e-05	0.00029496
PPIL1	ENSG00000137168	PPIL1	protein_coding	peptidylprolyl isomerase like 1	6	0.730518	3.52161	18.5427	1.66139e-05	0.000295917
HINT2	ENSG00000137133	HINT2	protein_coding	histidine triad nucleotide binding protein 2	9	1.08732	4.12387	18.5395	1.6642e-05	0.000296051
CR1L	ENSG00000197721	CR1L	protein_coding	complement C3b/C4b receptor 1 like	1	2.93399	1.31917	18.5272	1.67495e-05	0.000297149
SMIM5	ENSG00000204323	SMIM5	protein_coding	small integral membrane protein 5	17	1.97923	3.88956	18.5268	1.67535e-05	0.000297149
SLC12A8	ENSG00000221955	SLC12A8	protein_coding	solute carrier family 12 member 8	3	2.52766	0.025795	18.5254	1.67659e-05	0.000297149
NPTXR	ENSG00000221890	NPTXR	protein_coding	neuronal pentraxin receptor	22	-1.18431	2.66406	18.5186	1.68253e-05	0.000297835
ANP32B	ENSG00000136938	ANP32B	protein_coding	acidic nuclear phosphoprotein 32 family member B	9	0.821147	7.37036	18.5002	1.69887e-05	0.000300084
GGH	ENSG00000137563	GGH	protein_coding	gamma-glutamyl hydrolase	8	1.39526	1.79941	18.4996	1.69942e-05	0.000300084
SRRD	ENSG00000100104	SRRD	protein_coding	SRR1 domain containing	22	0.993953	4.855	18.4949	1.70359e-05	0.000300449
NLRP3	ENSG00000162711	NLRP3	protein_coding	NLR family pyrin domain containing 3	1	-1.07745	4.92002	18.4926	1.70567e-05	0.000300449
PLXND1	ENSG00000004399	PLXND1	protein_coding	plexin D1	3	-1.10024	6.01852	18.4793	1.71764e-05	0.000302131
CHST11	ENSG00000171310	CHST11	protein_coding	carbohydrate sulfotransferase 11	12	-0.871526	7.0665	18.4773	1.71943e-05	0.000302131
LGALS4	ENSG00000171747	LGALS4	protein_coding	galectin 4	19	-2.52895	1.99141	18.4519	1.74243e-05	0.000305799
RAB5A	ENSG00000144566	RAB5A	protein_coding	RAB5A, member RAS oncogene family	3	-0.580151	5.21978	18.4441	1.74959e-05	0.00030668
TGFA	ENSG00000163235	TGFA	protein_coding	transforming growth factor alpha	2	-1.35732	4.3603	18.4413	1.7522e-05	0.000306764
NACA	ENSG00000196531	NACA	protein_coding	nascent polypeptide-associated complex alpha subunit	12	0.536403	9.26131	18.4196	1.77228e-05	0.000309902
IFIT2	ENSG00000119922	IFIT2	protein_coding	interferon induced protein with tetratricopeptide repeats 2	10	-1.79724	8.1144	18.4113	1.78003e-05	0.000310778
BRD8	ENSG00000112983	BRD8	protein_coding	bromodomain containing 8	5	-0.592999	5.82889	18.4096	1.78163e-05	0.000310778
RORC	ENSG00000143365	RORC	protein_coding	RAR related orphan receptor C	1	-1.5958	3.10762	18.406	1.785e-05	0.000310988
GCAT	ENSG00000100116	GCAT	protein_coding	glycine C-acetyltransferase	22	1.88535	2.41076	18.4012	1.78948e-05	0.000311391
SEMA4C	ENSG00000168758	SEMA4C	protein_coding	semaphorin 4C	2	-0.877377	4.60018	18.3979	1.7926e-05	0.000311557
C5AR2	ENSG00000134830	C5AR2	protein_coding	complement component 5a receptor 2	19	-1.60036	6.58662	18.3911	1.79901e-05	0.000312292
SMIM24	ENSG00000095932	SMIM24	protein_coding	small integral membrane protein 24	19	2.72132	4.15792	18.386	1.80381e-05	0.000312747
ETV3	ENSG00000117036	ETV3	protein_coding	ETS variant 3	1	-0.537682	4.77545	18.3758	1.81342e-05	0.000314035
DUSP4	ENSG00000120875	DUSP4	protein_coding	dual specificity phosphatase 4	8	1.27426	0.912944	18.3675	1.8214e-05	0.000315036
UBA52	ENSG00000221983	UBA52	protein_coding	ubiquitin A-52 residue ribosomal protein fusion product 1	19	1.36316	10.8176	18.3591	1.82946e-05	0.00031605
NDEL1	ENSG00000166579	NDEL1	protein_coding	nudE neurodevelopment protein 1 like 1	17	-0.955602	6.92997	18.3354	1.85228e-05	0.000319104
CCL3	ENSG00000277632	CCL3	protein_coding	C-C motif chemokine ligand 3	17	1.71917	2.57637	18.3339	1.85374e-05	0.000319104
ITGA2B	ENSG00000005961	ITGA2B	protein_coding	integrin subunit alpha 2b	17	2.56773	6.80186	18.3339	1.85381e-05	0.000319104
ATP5G1	ENSG00000159199	ATP5G1	protein_coding	ATP synthase, H+ transporting, mitochondrial Fo complex subunit C1 (subunit 9)	17	0.816671	5.23426	18.3133	1.87393e-05	0.000322027
TXNRD1	ENSG00000198431	TXNRD1	protein_coding	thioredoxin reductase 1	12	-0.737961	6.26563	18.3119	1.87527e-05	0.000322027
CDC25C	ENSG00000158402	CDC25C	protein_coding	cell division cycle 25C	5	1.88199	0.0855637	18.3055	1.88159e-05	0.000322725
MRPS12	ENSG00000128626	MRPS12	protein_coding	mitochondrial ribosomal protein S12	19	0.90725	4.86338	18.2989	1.88813e-05	0.000323165
DNPH1	ENSG00000112667	DNPH1	protein_coding	2'-deoxynucleoside 5'-phosphate N-hydrolase 1	6	1.14297	3.90008	18.2984	1.88866e-05	0.000323165
SUCLG1	ENSG00000163541	SUCLG1	protein_coding	succinate-CoA ligase alpha subunit	2	0.503454	5.70424	18.2924	1.89459e-05	0.000323794
EIF2S2	ENSG00000125977	EIF2S2	protein_coding	eukaryotic translation initiation factor 2 subunit beta	20	0.495146	6.05493	18.2565	1.93067e-05	0.000329569
TAF4	ENSG00000130699	TAF4	protein_coding	TATA-box binding protein associated factor 4	20	-0.589297	4.40375	18.2523	1.93493e-05	0.000329824
AC004069,1	ENSG00000251259	AC004069,1	lincRNA		4	-1.68534	1.00605	18.2505	1.93676e-05	0.000329824
BRD1	ENSG00000100425	BRD1	protein_coding	bromodomain containing 1	22	-0.62248	5.57611	18.243	1.94437e-05	0.000330728
MRPS36	ENSG00000134056	MRPS36	protein_coding	mitochondrial ribosomal protein S36	5	0.687795	3.64544	18.2403	1.94713e-05	0.000330806
RAD54L	ENSG00000085999	RAD54L	protein_coding	RAD54 like	1	2.28151	1.40714	18.2376	1.94993e-05	0.000330889
UPF1	ENSG00000005007	UPF1	protein_coding	UPF1, RNA helicase and ATPase	19	-0.78496	7.69759	18.2316	1.95609e-05	0.000331368
PPP4R1	ENSG00000154845	PPP4R1	protein_coding	protein phosphatase 4 regulatory subunit 1	18	-1.12886	6.6598	18.2303	1.95743e-05	0.000331368
YBX1	ENSG00000065978	YBX1	protein_coding	Y-box binding protein 1	1	0.861981	9.09548	18.2281	1.95968e-05	0.000331368
TRAF2	ENSG00000127191	TRAF2	protein_coding	TNF receptor associated factor 2	9	0.744632	5.08234	18.224	1.96387e-05	0.000331686
HAL	ENSG00000084110	HAL	protein_coding	histidine ammonia-lyase	12	-1.64947	5.89161	18.2105	1.97786e-05	0.000333656
FAM89A	ENSG00000182118	FAM89A	protein_coding	family with sequence similarity 89 member A	1	0.946007	1.108	18.2055	1.9831e-05	0.000334148
GADD45G	ENSG00000130222	GADD45G	protein_coding	growth arrest and DNA damage inducible gamma	9	2.07433	2.10666	18.191	1.99825e-05	0.000336064
OR7E38P	ENSG00000183444	OR7E38P	unprocessed_pseudogene		7	0.94205	2.09925	18.1901	1.99916e-05	0.000336064
EIF5A	ENSG00000132507	EIF5A	protein_coding	eukaryotic translation initiation factor 5A	17	0.759599	8.15517	18.1836	2.00599e-05	0.000336819
CHAF1B	ENSG00000159259	CHAF1B	protein_coding	chromatin assembly factor 1 subunit B	21	1.08437	2.29023	18.1738	2.01634e-05	0.000338161
LRRK1	ENSG00000154237	LRRK1	protein_coding	leucine rich repeat kinase 1	15	-0.628571	5.1241	18.167	2.02359e-05	0.00033898
PTPN7	ENSG00000143851	PTPN7	protein_coding	protein tyrosine phosphatase, non-receptor type 7	1	0.716455	6.91507	18.1602	2.03078e-05	0.000339099
RBX1	ENSG00000100387	RBX1	protein_coding	ring-box 1	22	1.08306	4.95996	18.1581	2.03305e-05	0.000339099
PTGDR2	ENSG00000183134	PTGDR2	protein_coding	prostaglandin D2 receptor 2	11	-2.36754	5.20247	18.1581	2.03307e-05	0.000339099
SEC61G	ENSG00000132432	SEC61G	protein_coding	Sec61 translocon gamma subunit	7	0.896325	4.31064	18.1574	2.03374e-05	0.000339099
ADTRP	ENSG00000111863	ADTRP	protein_coding	androgen dependent TFPI regulating protein	6	1.469	2.5275	18.153	2.03843e-05	0.000339486
CTSG	ENSG00000100448	CTSG	protein_coding	cathepsin G	14	3.58449	2.84063	18.143	2.04916e-05	0.000340769
WDYHV1	ENSG00000156795	WDYHV1	protein_coding	WDYHV motif containing 1	8	0.730341	1.9391	18.1415	2.05088e-05	0.000340769
RPL41P5	ENSG00000256393	RPL41P5	processed_pseudogene		12	1.59057	0.627933	18.1298	2.06342e-05	0.000342457
HAVCR2	ENSG00000135077	HAVCR2	protein_coding	hepatitis A virus cellular receptor 2	5	1.29704	5.43397	18.1115	2.08342e-05	0.000345376
MSL1	ENSG00000188895	MSL1	protein_coding	male specific lethal 1 homolog	17	-1.02593	8.18733	18.1087	2.08649e-05	0.000345486
SPATC1	ENSG00000186583	SPATC1	protein_coding	spermatogenesis and centriole associated 1	8	2.1807	0.0489782	18.0995	2.09652e-05	0.000346402
PTPRE	ENSG00000132334	PTPRE	protein_coding	protein tyrosine phosphatase, receptor type E	10	-0.87146	7.38567	18.0992	2.09685e-05	0.000346402
SLC45A4	ENSG00000022567	SLC45A4	protein_coding	solute carrier family 45 member 4	8	-1.44553	6.80368	18.0919	2.105e-05	0.00034735
MRPL57	ENSG00000173141	MRPL57	protein_coding	mitochondrial ribosomal protein L57	13	0.671642	4.37105	18.0871	2.11028e-05	0.000347821
SH3RF2	ENSG00000156463	SH3RF2	protein_coding	SH3 domain containing ring finger 2	5	2.50875	0.28609	18.0826	2.11531e-05	0.000348249
FBXO6	ENSG00000116663	FBXO6	protein_coding	F-box protein 6	1	1.46507	5.6521	18.0802	2.11793e-05	0.000348282
CALHM6	ENSG00000188820	CALHM6	protein_coding	calcium homeostasis modulator family member 6	6	2.17742	5.16461	18.0742	2.12462e-05	0.000348983
EPS15L1	ENSG00000127527	EPS15L1	protein_coding	epidermal growth factor receptor pathway substrate 15 like 1	19	-0.819576	6.21353	18.0662	2.13355e-05	0.000350049
APOO	ENSG00000184831	APOO	protein_coding	apolipoprotein O	X	0.984562	2.00487	18.0567	2.14418e-05	0.00035139
CERCAM	ENSG00000167123	CERCAM	protein_coding	cerebral endothelial cell adhesion molecule	9	1.7091	2.56017	18.0246	2.18066e-05	0.000356652
MXD1	ENSG00000059728	MXD1	protein_coding	MAX dimerization protein 1	2	-1.41637	8.94749	18.0241	2.18125e-05	0.000356652
ZNF609	ENSG00000180357	ZNF609	protein_coding	zinc finger protein 609	15	-0.662479	5.59496	18.0191	2.18703e-05	0.000357191
RNF7	ENSG00000114125	RNF7	protein_coding	ring finger protein 7	3	0.613727	4.79976	18.0109	2.19645e-05	0.00035832
YTHDC1	ENSG00000083896	YTHDC1	protein_coding	YTH domain containing 1	4	-0.588779	6.35781	18.0077	2.20009e-05	0.000358507
GBP4	ENSG00000162654	GBP4	protein_coding	guanylate binding protein 4	1	1.59453	7.66888	17.9846	2.22705e-05	0.000362221
PIAS1	ENSG00000033800	PIAS1	protein_coding	protein inhibitor of activated STAT 1	15	-0.636026	6.53001	17.9838	2.22793e-05	0.000362221
PCSK1N	ENSG00000102109	PCSK1N	protein_coding	proprotein convertase subtilisin/kexin type 1 inhibitor	X	3.10569	3.63616	17.9599	2.2561e-05	0.000366387
CYB5A	ENSG00000166347	CYB5A	protein_coding	cytochrome b5 type A	18	0.688983	3.78997	17.9528	2.26446e-05	0.000367328
CD38	ENSG00000004468	CD38	protein_coding	CD38 molecule	4	1.70909	6.06218	17.9346	2.28622e-05	0.000370441
NAPA-AS1	ENSG00000268061	NAPA-AS1	antisense_RNA	NAPA antisense RNA 1	19	0.951748	1.54827	17.9226	2.3007e-05	0.000372365
TMPRSS3	ENSG00000160183	TMPRSS3	protein_coding	transmembrane protease, serine 3	21	1.45111	1.56521	17.8944	2.33507e-05	0.00037709
AC007342,9	ENSG00000280027	AC007342,9	TEC		16	-1.48717	1.68773	17.8943	2.33514e-05	0.00037709
TMEM164	ENSG00000157600	TMEM164	protein_coding	transmembrane protein 164	X	-1.10086	7.21497	17.8904	2.33994e-05	0.000377441
SLC6A8	ENSG00000130821	SLC6A8	protein_coding	solute carrier family 6 member 8	X	2.72771	6.33963	17.8869	2.3443e-05	0.000377719
PLEKHF1	ENSG00000166289	PLEKHF1	protein_coding	pleckstrin homology and FYVE domain containing 1	19	1.13463	5.52524	17.8823	2.35002e-05	0.000378216
POLR2A	ENSG00000181222	POLR2A	protein_coding		17	-0.80987	7.87347	17.8796	2.35326e-05	0.000378313
LY6G5B	ENSG00000240053	LY6G5B	protein_coding	lymphocyte antigen 6 family member G5B	6	-0.983269	2.01262	17.876	2.35777e-05	0.000378614
AZU1	ENSG00000172232	AZU1	protein_coding	azurocidin 1	19	3.13929	4.01716	17.8692	2.36616e-05	0.000378998
DTNBP1	ENSG00000047579	DTNBP1	protein_coding	dystrobrevin binding protein 1	6	0.762768	4.95658	17.8684	2.3672e-05	0.000378998
EPHB3	ENSG00000182580	EPHB3	protein_coding	EPH receptor B3	3	-1.52081	0.415831	17.8675	2.36829e-05	0.000378998
SUMO3	ENSG00000184900	SUMO3	protein_coding	small ubiquitin-like modifier 3	21	0.523246	6.08956	17.8656	2.37072e-05	0.000378998
EIF2B2	ENSG00000119718	EIF2B2	protein_coding	eukaryotic translation initiation factor 2B subunit beta	14	0.643135	4.68479	17.858	2.38014e-05	0.000380082
SMIM10L2A	ENSG00000178947	SMIM10L2A	protein_coding	small integral membrane protein 10 like 2A	X	-1.57449	0.276135	17.8519	2.38786e-05	0.00038089
BATF2	ENSG00000168062	BATF2	protein_coding	basic leucine zipper ATF-like transcription factor 2	11	2.62869	5.72323	17.8463	2.3948e-05	0.000381416
CMC2	ENSG00000103121	CMC2	protein_coding	C-X9-C motif containing 2	16	0.830414	3.54165	17.845	2.39647e-05	0.000381416
ACACB	ENSG00000076555	ACACB	protein_coding	acetyl-CoA carboxylase beta	12	-1.01475	3.94329	17.8401	2.40269e-05	0.000381983
AL161785,1	ENSG00000224307	AL161785,1	lincRNA	uncharacterized LOC101929331	9	-2.06859	1.90458	17.8313	2.41374e-05	0.000383315
CDC6	ENSG00000094804	CDC6	protein_coding	cell division cycle 6	17	1.95752	2.2232	17.8279	2.41809e-05	0.000383581
MAP2K4	ENSG00000065559	MAP2K4	protein_coding	mitogen-activated protein kinase kinase 4	17	-0.883653	5.32999	17.8203	2.42778e-05	0.000384693
TCF19	ENSG00000137310	TCF19	protein_coding	transcription factor 19	6	0.861279	4.12644	17.8133	2.43675e-05	0.000385688
PPM1D	ENSG00000170836	PPM1D	protein_coding	protein phosphatase, Mg2+/Mn2+ dependent 1D	17	-0.618224	4.31838	17.8099	2.44106e-05	0.000385946
FPR2	ENSG00000171049	FPR2	protein_coding	formyl peptide receptor 2	19	-1.36329	7.6101	17.804	2.44872e-05	0.00038673
RALBP1	ENSG00000017797	RALBP1	protein_coding	ralA binding protein 1	18	-0.717294	6.70445	17.7994	2.45457e-05	0.000387229
NRBF2	ENSG00000148572	NRBF2	protein_coding	nuclear receptor binding factor 2	10	-1.0989	6.20694	17.7956	2.4595e-05	0.000387561
DPEP2	ENSG00000167261	DPEP2	protein_coding	dipeptidase 2	16	-1.30951	7.94642	17.7936	2.46208e-05	0.000387561
TREM1	ENSG00000124731	TREM1	protein_coding	triggering receptor expressed on myeloid cells 1	6	-2.05525	7.35448	17.7913	2.46509e-05	0.000387611
AC093495,1	ENSG00000228242	AC093495,1	antisense_RNA		3	-1.6776	2.9515	17.7811	2.47832e-05	0.000388909
EPN2	ENSG00000072134	EPN2	protein_coding	epsin 2	17	-1.41905	3.81046	17.7808	2.47877e-05	0.000388909
ECSIT	ENSG00000130159	ECSIT	protein_coding	ECSIT signalling integrator	19	1.242	5.64505	17.7779	2.48244e-05	0.00038906
MYL9	ENSG00000101335	MYL9	protein_coding	myosin light chain 9	20	2.48835	6.26858	17.7704	2.49225e-05	0.000390172
COA3	ENSG00000183978	COA3	protein_coding	cytochrome c oxidase assembly factor 3	17	0.806457	4.30718	17.7654	2.49881e-05	0.000390773
KARS	ENSG00000065427	KARS	protein_coding	lysyl-tRNA synthetase	16	0.690504	7.46468	17.7582	2.50829e-05	0.000391828
TXNL1	ENSG00000091164	TXNL1	protein_coding	thioredoxin like 1	18	0.460052	5.37465	17.7536	2.51443e-05	0.000392238
PELI1	ENSG00000197329	PELI1	protein_coding	pellino E3 ubiquitin protein ligase 1	2	-1.34168	6.47546	17.7521	2.51638e-05	0.000392238
SPTB	ENSG00000070182	SPTB	protein_coding	spectrin beta, erythrocytic	14	2.79698	4.83316	17.7486	2.52097e-05	0.000392527
TICRR	ENSG00000140534	TICRR	protein_coding	TOPBP1 interacting checkpoint and replication regulator	15	2.1957	0.993972	17.7457	2.52481e-05	0.000392621
C10orf10	ENSG00000165507	C10orf10	protein_coding	chromosome 10 open reading frame 10	10	2.33803	0.402115	17.7441	2.52704e-05	0.000392621
RAB2B	ENSG00000129472	RAB2B	protein_coding	RAB2B, member RAS oncogene family	14	0.947079	4.76236	17.74	2.53239e-05	0.00039269
ACOD1	ENSG00000102794	ACOD1	protein_coding	aconitate decarboxylase 1	13	4.61275	0.657442	17.7396	2.53295e-05	0.00039269
TFDP1	ENSG00000198176	TFDP1	protein_coding	transcription factor Dp-1	13	1.13849	6.23367	17.7329	2.54195e-05	0.000393245
EZH2	ENSG00000106462	EZH2	protein_coding	enhancer of zeste 2 polycomb repressive complex 2 subunit	7	1.15922	4.00887	17.7328	2.54201e-05	0.000393245
TNIP3	ENSG00000050730	TNIP3	protein_coding	TNFAIP3 interacting protein 3	4	2.01351	-0.252392	17.73	2.54578e-05	0.000393404
SKA3	ENSG00000165480	SKA3	protein_coding	spindle and kinetochore associated complex subunit 3	13	2.35252	0.79782	17.7193	2.56019e-05	0.000395205
VDAC3	ENSG00000078668	VDAC3	protein_coding	voltage dependent anion channel 3	8	0.519901	6.17037	17.7062	2.57783e-05	0.0003975
MCL1	ENSG00000143384	MCL1	protein_coding	MCL1, BCL2 family apoptosis regulator	1	-0.734116	10.1953	17.6834	2.60898e-05	0.000401643
AL139220,2	ENSG00000230615	AL139220,2	lincRNA		1	2.11933	2.42542	17.6812	2.61195e-05	0.000401643
EP300	ENSG00000100393	EP300	protein_coding	E1A binding protein p300	22	-0.899754	6.73435	17.6804	2.61309e-05	0.000401643
MPPE1	ENSG00000154889	MPPE1	protein_coding	metallophosphoesterase 1	18	-0.936756	6.42184	17.664	2.63564e-05	0.000404677
C16orf54	ENSG00000185905	C16orf54	protein_coding	transmembrane protein C16orf54	16	-0.874746	8.0469	17.6453	2.66168e-05	0.000407696
C16orf54	ENSG00000185905	C16orf54	protein_coding	chromosome 16 open reading frame 54	16	-0.874746	8.0469	17.6453	2.66168e-05	0.000407696
BCL2L1	ENSG00000171552	BCL2L1	protein_coding	BCL2 like 1	20	2.444	9.31587	17.6438	2.66383e-05	0.000407696
TUBA1B	ENSG00000123416	TUBA1B	protein_coding	tubulin alpha 1b	12	0.917924	8.58619	17.633	2.67899e-05	0.000409317
BTG1	ENSG00000133639	BTG1	protein_coding	BTG anti-proliferation factor 1	12	-0.659555	8.8195	17.6322	2.68012e-05	0.000409317
SNX3	ENSG00000112335	SNX3	protein_coding	sorting nexin 3	6	1.20842	7.17514	17.6233	2.69262e-05	0.000410789
MRTO4	ENSG00000053372	MRTO4	protein_coding	MRT4 homolog, ribosome maturation factor	1	0.761022	4.39465	17.6211	2.69579e-05	0.000410836
ZFHX3	ENSG00000140836	ZFHX3	protein_coding	zinc finger homeobox 3	16	-1.13652	1.96092	17.6096	2.71212e-05	0.000412394
TGM2	ENSG00000198959	TGM2	protein_coding	transglutaminase 2	20	2.6373	4.49945	17.6081	2.71427e-05	0.000412394
CENPN	ENSG00000166451	CENPN	protein_coding	centromere protein N	16	1.34831	1.67158	17.6079	2.71463e-05	0.000412394
TSPAN5	ENSG00000168785	TSPAN5	protein_coding	tetraspanin 5	4	1.72116	5.44887	17.5869	2.74468e-05	0.00041645
FAM104B	ENSG00000182518	FAM104B	protein_coding	family with sequence similarity 104 member B	X	1.06262	2.39523	17.5852	2.74713e-05	0.00041645
MRPS18A	ENSG00000096080	MRPS18A	protein_coding	mitochondrial ribosomal protein S18A	6	0.83092	4.71131	17.5828	2.7507e-05	0.000416551
COX6A1	ENSG00000111775	COX6A1	protein_coding	cytochrome c oxidase subunit 6A1	12	0.815162	4.62902	17.5691	2.7706e-05	0.000419122
RPP30	ENSG00000148688	RPP30	protein_coding	ribonuclease P/MRP subunit p30	10	0.512008	4.05374	17.5486	2.80063e-05	0.000423219
PAFAH1B3	ENSG00000079462	PAFAH1B3	protein_coding	platelet activating factor acetylhydrolase 1b catalytic subunit 3	19	0.996617	4.24908	17.5285	2.83029e-05	0.000427252
KIAA1257	ENSG00000114656	KIAA1257	protein_coding	KIAA1257	3	-1.8683	0.735238	17.5259	2.83415e-05	0.000427386
GZMA	ENSG00000145649	GZMA	protein_coding	granzyme A	5	1.54132	6.73404	17.5203	2.84249e-05	0.000428193
TECPR2	ENSG00000196663	TECPR2	protein_coding	tectonin beta-propeller repeat containing 2	14	-1.4213	6.43821	17.5112	2.85626e-05	0.000429817
RGS16	ENSG00000143333	RGS16	protein_coding	regulator of G protein signaling 16	1	1.60251	0.478441	17.4986	2.87516e-05	0.000432207
NRBP2	ENSG00000185189	NRBP2	protein_coding	nuclear receptor binding protein 2	8	-0.669149	3.55473	17.4808	2.90226e-05	0.000435825
MTFR2	ENSG00000146410	MTFR2	protein_coding	mitochondrial fission regulator 2	6	1.25881	1.19536	17.4751	2.91091e-05	0.000436667
ABCG1	ENSG00000160179	ABCG1	protein_coding	ATP binding cassette subfamily G member 1	21	-0.968458	5.34748	17.4709	2.91743e-05	0.000437155
RNASEH2A	ENSG00000104889	RNASEH2A	protein_coding	ribonuclease H2 subunit A	19	0.94767	3.88941	17.469	2.92026e-05	0.000437155
PHF20	ENSG00000025293	PHF20	protein_coding	PHD finger protein 20	20	-0.679141	5.72449	17.4662	2.92459e-05	0.000437212
EPHB2	ENSG00000133216	EPHB2	protein_coding	EPH receptor B2	1	-1.76463	1.48469	17.4648	2.92673e-05	0.000437212
ST8SIA4	ENSG00000113532	ST8SIA4	protein_coding	ST8 alpha-N-acetyl-neuraminide alpha-2,8-sialyltransferase 4	5	-1.09666	6.15791	17.456	2.94035e-05	0.000438791
HMGA1	ENSG00000137309	HMGA1	protein_coding	high mobility group AT-hook 1	6	0.898489	7.28885	17.4496	2.95028e-05	0.000439695
CPSF3	ENSG00000119203	CPSF3	protein_coding	cleavage and polyadenylation specific factor 3	2	0.544453	5.04183	17.4476	2.9533e-05	0.000439695
FECH	ENSG00000066926	FECH	protein_coding	ferrochelatase	18	2.09313	5.53684	17.4462	2.9556e-05	0.000439695
ACOX1	ENSG00000161533	ACOX1	protein_coding	acyl-CoA oxidase 1	17	-1.08431	6.47122	17.4383	2.96781e-05	0.000441055
FEZ1	ENSG00000149557	FEZ1	protein_coding	fasciculation and elongation protein zeta 1	11	-1.84582	1.12554	17.4334	2.97549e-05	0.000441739
FOXN3	ENSG00000053254	FOXN3	protein_coding	forkhead box N3	14	-0.613676	6.59538	17.4282	2.98373e-05	0.000442504
PTAFR	ENSG00000169403	PTAFR	protein_coding	platelet activating factor receptor	1	-1.55278	8.58924	17.4118	3.00953e-05	0.00044587
SIRPG	ENSG00000089012	SIRPG	protein_coding	signal regulatory protein gamma	20	0.862383	5.87784	17.4087	3.0145e-05	0.000446147
MTCH2	ENSG00000109919	MTCH2	protein_coding	mitochondrial carrier 2	11	0.627914	5.42207	17.3906	3.04322e-05	0.000449932
SYK	ENSG00000165025	SYK	protein_coding	spleen associated tyrosine kinase	9	-0.769986	8.09936	17.3833	3.05506e-05	0.000451219
NDUFAF2	ENSG00000164182	NDUFAF2	protein_coding	NADH:ubiquinone oxidoreductase complex assembly factor 2	5	0.941274	1.7472	17.3781	3.06328e-05	0.000451968
ELOC	ENSG00000154582	ELOC	protein_coding	elongin C	8	0.680473	3.92196	17.3674	3.08063e-05	0.00045406
MDH1	ENSG00000014641	MDH1	protein_coding	malate dehydrogenase 1	2	0.747356	5.92039	17.3573	3.09714e-05	0.000456026
INPP5A	ENSG00000068383	INPP5A	protein_coding	inositol polyphosphate-5-phosphatase A	10	-0.854794	4.55588	17.3472	3.11362e-05	0.000457983
PRG4	ENSG00000116690	PRG4	protein_coding	proteoglycan 4	1	1.71385	0.278274	17.3447	3.11774e-05	0.000458119
SNRPD1	ENSG00000167088	SNRPD1	protein_coding	small nuclear ribonucleoprotein D1 polypeptide	18	1.07882	3.43051	17.3371	3.13022e-05	0.000459483
TNRC18	ENSG00000182095	TNRC18	protein_coding	trinucleotide repeat containing 18	7	-0.915304	7.23942	17.3171	3.16333e-05	0.000463869
CPAMD8	ENSG00000160111	CPAMD8	protein_coding	C3 and PZP like, alpha-2-macroglobulin domain containing 8	19	-1.43142	2.68684	17.3083	3.17792e-05	0.000465087
HES6	ENSG00000144485	HES6	protein_coding	hes family bHLH transcription factor 6	2	1.60419	2.23658	17.3082	3.17811e-05	0.000465087
PPP2R5B	ENSG00000068971	PPP2R5B	protein_coding	protein phosphatase 2 regulatory subunit B'beta	11	1.08261	5.62347	17.3033	3.18627e-05	0.000465754
EIF2AK1	ENSG00000086232	EIF2AK1	protein_coding	eukaryotic translation initiation factor 2 alpha kinase 1	7	1.33085	7.8263	17.3016	3.18916e-05	0.000465754
VTI1B	ENSG00000100568	VTI1B	protein_coding	vesicle transport through interaction with t-SNAREs 1B	14	0.88562	5.95077	17.2903	3.20823e-05	0.000467773
AC092718,4	ENSG00000261061	AC092718,4	sense_intronic		16	1.47724	0.459533	17.2895	3.2095e-05	0.000467773
TMIGD3	ENSG00000121933	TMIGD3	protein_coding	transmembrane and immunoglobulin domain containing 3	1	-2.0987	0.345476	17.2873	3.21327e-05	0.000467846
KMT2D	ENSG00000167548	KMT2D	protein_coding	lysine methyltransferase 2D	12	-0.752284	7.30493	17.2695	3.24345e-05	0.000471763
PLXNC1	ENSG00000136040	PLXNC1	protein_coding	plexin C1	12	-1.2041	7.90933	17.2642	3.25256e-05	0.000472609
SFXN4	ENSG00000183605	SFXN4	protein_coding	sideroflexin 4	10	0.6611	3.45399	17.2599	3.25988e-05	0.000473193
DEFA3	ENSG00000239839	DEFA3	protein_coding	defensin alpha 3	8	3.78455	5.94955	17.2494	3.27809e-05	0.000475356
DCPS	ENSG00000110063	DCPS	protein_coding	decapping enzyme, scavenger	11	0.766515	4.96934	17.2462	3.28354e-05	0.000475667
MRPL24	ENSG00000143314	MRPL24	protein_coding	mitochondrial ribosomal protein L24	1	0.710567	4.62734	17.2217	3.32624e-05	0.000481365
TNFRSF10B	ENSG00000120889	TNFRSF10B	protein_coding	TNF receptor superfamily member 10b	8	-0.807987	6.14059	17.2186	3.3316e-05	0.000481656
METTL2A	ENSG00000087995	METTL2A	protein_coding	methyltransferase like 2A	17	0.586025	3.09086	17.2078	3.35052e-05	0.000483904
PHGDH	ENSG00000092621	PHGDH	protein_coding	phosphoglycerate dehydrogenase	1	1.49408	3.34875	17.2054	3.3548e-05	0.000483932
SEPT4	ENSG00000108387	SEPT4	protein_coding	septin 4	17	2.8101	3.85578	17.2039	3.35746e-05	0.000483932
DCUN1D5	ENSG00000137692	DCUN1D5	protein_coding	defective in cullin neddylation 1 domain containing 5	11	0.891814	2.87333	17.2007	3.36318e-05	0.000484271
TMC5	ENSG00000103534	TMC5	protein_coding	transmembrane channel like 5	16	2.76146	0.681439	17.1824	3.39559e-05	0.000488448
WDFY3	ENSG00000163625	WDFY3	protein_coding	WD repeat and FYVE domain containing 3	4	-1.3015	5.66277	17.1769	3.40547e-05	0.000488612
PPP1R16B	ENSG00000101445	PPP1R16B	protein_coding	protein phosphatase 1 regulatory subunit 16B	20	0.663454	6.89986	17.1764	3.40636e-05	0.000488612
SLC4A1	ENSG00000004939	SLC4A1	protein_coding	solute carrier family 4 member 1 (Diego blood group)	17	3.04936	8.91114	17.1759	3.40724e-05	0.000488612
SNRNP200	ENSG00000144028	SNRNP200	protein_coding	small nuclear ribonucleoprotein U5 subunit 200	2	-0.539337	7.90778	17.1741	3.41054e-05	0.000488612
TMEM56	ENSG00000152078	TMEM56	protein_coding	transmembrane protein 56	1	2.40246	0.267902	17.1723	3.41375e-05	0.000488612
SKA1	ENSG00000154839	SKA1	protein_coding	spindle and kinetochore associated complex subunit 1	18	2.0321	1.24302	17.1672	3.42298e-05	0.000489295
NOL4L	ENSG00000197183	NOL4L	protein_coding	nucleolar protein 4 like	20	-0.606805	5.94217	17.1659	3.42534e-05	0.000489295
AC116366,1	ENSG00000234290	AC116366,1	antisense_RNA		5	-1.59281	1.4505	17.1585	3.43868e-05	0.000490713
ADGRE3	ENSG00000131355	ADGRE3	protein_coding	adhesion G protein-coupled receptor E3	19	-1.65062	6.98268	17.1562	3.44283e-05	0.000490817
ATOX1	ENSG00000177556	ATOX1	protein_coding	antioxidant 1 copper chaperone	5	0.957991	4.79554	17.1532	3.44827e-05	0.000491104
NPM3	ENSG00000107833	NPM3	protein_coding	nucleophosmin/nucleoplasmin 3	10	0.781843	3.26844	17.1475	3.45872e-05	0.000492105
MKI67	ENSG00000148773	MKI67	protein_coding	marker of proliferation Ki-67	10	1.95903	4.8417	17.1448	3.46363e-05	0.000492316
PSMB5	ENSG00000100804	PSMB5	protein_coding	proteasome subunit beta 5	14	0.814742	4.56645	17.1384	3.47533e-05	0.00049349
PAGE2B	ENSG00000238269	PAGE2B	protein_coding	PAGE family member 2B	X	2.79795	0.90561	17.116	3.51648e-05	0.00049884
S100A12	ENSG00000163221	S100A12	protein_coding	S100 calcium binding protein A12	1	1.85781	7.33497	17.107	3.53324e-05	0.000500722
FAM210B	ENSG00000124098	FAM210B	protein_coding	family with sequence similarity 210 member B	20	2.38244	8.23834	17.1033	3.54011e-05	0.000500977
TFR2	ENSG00000106327	TFR2	protein_coding	transferrin receptor 2	7	1.41625	2.95789	17.1023	3.54202e-05	0.000500977
SMAP2	ENSG00000084070	SMAP2	protein_coding	small ArfGAP2	1	-1.16768	9.79911	17.1004	3.54552e-05	0.000500979
RAB33A	ENSG00000134594	RAB33A	protein_coding	RAB33A, member RAS oncogene family	X	0.89397	2.91824	17.0854	3.57354e-05	0.000504436
NASP	ENSG00000132780	NASP	protein_coding	nuclear autoantigenic sperm protein	1	0.643719	6.22837	17.0836	3.57701e-05	0.000504436
MIR4435-2HG	ENSG00000172965	MIR4435-2HG	lincRNA	MIR4435-2 host gene	2	1.12788	4.50721	17.0625	3.61701e-05	0.000509077
MIR4435-2HG	ENSG00000172965	MIR4435-2HG	lincRNA	cytoskeleton regulator RNA	2	1.12788	4.50721	17.0625	3.61701e-05	0.000509077
F11R	ENSG00000158769	F11R	protein_coding	F11 receptor	1	-1.23945	6.11247	17.0531	3.63494e-05	0.000511098
NSMCE1	ENSG00000169189	NSMCE1	protein_coding	NSE1 homolog, SMC5-SMC6 complex component	16	0.676742	5.52178	17.043	3.65437e-05	0.000513328
ENPP3	ENSG00000154269	ENPP3	protein_coding	ectonucleotide pyrophosphatase/phosphodiesterase 3	6	-1.70027	0.702404	17.0408	3.65852e-05	0.000513409
AGMAT	ENSG00000116771	AGMAT	protein_coding	agmatinase	1	0.889903	3.14359	17.0316	3.67621e-05	0.000514553
ULK1	ENSG00000177169	ULK1	protein_coding	unc-51 like autophagy activating kinase 1	12	-1.00386	7.06894	17.0314	3.67672e-05	0.000514553
NDUFB9	ENSG00000147684	NDUFB9	protein_coding	NADH:ubiquinone oxidoreductase subunit B9	8	0.984033	6.27257	17.031	3.67743e-05	0.000514553
RNF157	ENSG00000141576	RNF157	protein_coding	ring finger protein 157	17	0.833285	5.32903	17.026	3.68717e-05	0.000514959
SIGLEC12	ENSG00000254521	SIGLEC12	protein_coding	sialic acid binding Ig like lectin 12 (gene/pseudogene)	19	-2.5628	-0.0440733	17.0258	3.6875e-05	0.000514959
METTL7B	ENSG00000170439	METTL7B	protein_coding	methyltransferase like 7B	12	4.26611	1.55312	16.9933	3.75115e-05	0.000522752
FAM207A	ENSG00000160256	FAM207A	protein_coding	family with sequence similarity 207 member A	21	1.01412	3.80913	16.9921	3.75347e-05	0.000522752
ELOF1	ENSG00000130165	ELOF1	protein_coding	elongation factor 1 homolog	19	1.12328	6.11461	16.9918	3.75423e-05	0.000522752
PKP2	ENSG00000057294	PKP2	protein_coding	plakophilin 2	12	-1.53725	0.441733	16.9547	3.82816e-05	0.00053253
PSMC3	ENSG00000165916	PSMC3	protein_coding	proteasome 26S subunit, ATPase 3	11	0.859082	6.06466	16.9499	3.83794e-05	0.000533374
AC010894,5	ENSG00000279884	AC010894,5	TEC		2	-1.27293	2.21038	16.9441	3.84963e-05	0.000534481
DENND2D	ENSG00000162777	DENND2D	protein_coding	DENN domain containing 2D	1	0.593742	7.86041	16.9263	3.88596e-05	0.000538543
HIST1H2BD	ENSG00000158373	HIST1H2BD	protein_coding	histone cluster 1 H2B family member d	6	1.49814	3.92895	16.9249	3.88888e-05	0.000538543
IFI27	ENSG00000165949	IFI27	protein_coding	interferon alpha inducible protein 27	14	5.01509	8.00072	16.9243	3.89014e-05	0.000538543
MYH9	ENSG00000100345	MYH9	protein_coding	myosin heavy chain 9	22	-0.969618	10.2646	16.91	3.91942e-05	0.000541737
NUF2	ENSG00000143228	NUF2	protein_coding	NUF2, NDC80 kinetochore complex component	1	2.04628	0.958609	16.9094	3.92077e-05	0.000541737
TSPO2	ENSG00000112212	TSPO2	protein_coding	translocator protein 2	6	4.09248	1.38814	16.9008	3.93843e-05	0.000543654
DUSP1	ENSG00000120129	DUSP1	protein_coding	dual specificity phosphatase 1	5	-1.57081	7.59104	16.8917	3.95744e-05	0.000545754
UROS	ENSG00000188690	UROS	protein_coding	uroporphyrinogen III synthase	10	0.625544	4.90729	16.8884	3.96435e-05	0.000545879
NBPF10	ENSG00000271425	NBPF10	protein_coding	NBPF member 10	1	-0.857879	2.70646	16.8876	3.96595e-05	0.000545879
CYB5B	ENSG00000103018	CYB5B	protein_coding	cytochrome b5 type B	16	0.516301	5.73533	16.8781	3.9859e-05	0.000547675
TRIP13	ENSG00000071539	TRIP13	protein_coding	thyroid hormone receptor interactor 13	5	1.88881	1.60168	16.8777	3.98663e-05	0.000547675
SDF2L1	ENSG00000128228	SDF2L1	protein_coding	stromal cell derived factor 2 like 1	22	1.18517	4.58458	16.8743	3.99383e-05	0.00054798
SRRM2	ENSG00000167978	SRRM2	protein_coding	serine/arginine repetitive matrix 2	16	-0.573184	9.60856	16.8731	3.99648e-05	0.00054798
PLPP1	ENSG00000067113	PLPP1	protein_coding	phospholipid phosphatase 1	5	0.775748	2.18382	16.8351	4.07725e-05	0.000558363
SPATA24	ENSG00000170469	SPATA24	protein_coding	spermatogenesis associated 24	5	1.04064	0.642513	16.8338	4.07998e-05	0.000558363
AC107959,1	ENSG00000245025	AC107959,1	antisense_RNA	uncharacterized LOC107986927	8	0.897167	2.47694	16.831	4.08604e-05	0.000558658
NUTF2	ENSG00000102898	NUTF2	protein_coding	nuclear transport factor 2	16	0.642404	5.87557	16.829	4.09026e-05	0.000558704
DOCK8	ENSG00000107099	DOCK8	protein_coding	dedicator of cytokinesis 8	9	-0.846524	8.45377	16.7994	4.15472e-05	0.000566969
CD72	ENSG00000137101	CD72	protein_coding	CD72 molecule	9	1.26814	5.44474	16.7868	4.18226e-05	0.000570185
SHCBP1	ENSG00000171241	SHCBP1	protein_coding	SHC binding and spindle associated 1	16	1.62638	2.22293	16.785	4.18638e-05	0.000570205
LINC00116	ENSG00000175701	LINC00116	protein_coding	long intergenic non-protein coding RNA 116	2	0.923676	3.23679	16.7818	4.19333e-05	0.000570244
PRKDC	ENSG00000253729	PRKDC	protein_coding	protein kinase, DNA-activated, catalytic polypeptide	8	-0.749212	6.51342	16.7812	4.19461e-05	0.000570244
AQP1	ENSG00000240583	AQP1	protein_coding	aquaporin 1 (Colton blood group)	7	2.19469	1.86387	16.7738	4.21099e-05	0.000571298
VPS37C	ENSG00000167987	VPS37C	protein_coding	VPS37C, ESCRT-I subunit	11	-1.16055	5.05101	16.7735	4.2117e-05	0.000571298
IL5RA	ENSG00000091181	IL5RA	protein_coding	interleukin 5 receptor subunit alpha	3	-3.15761	4.5589	16.7723	4.2143e-05	0.000571298
RAB3IL1	ENSG00000167994	RAB3IL1	protein_coding	RAB3A interacting protein like 1	11	2.66331	2.50121	16.768	4.22386e-05	0.000571585
CHCHD1	ENSG00000172586	CHCHD1	protein_coding	coiled-coil-helix-coiled-coil-helix domain containing 1	10	0.694542	4.20765	16.7678	4.22438e-05	0.000571585
STAT6	ENSG00000166888	STAT6	protein_coding	signal transducer and activator of transcription 6	12	-0.711757	9.33094	16.7587	4.24462e-05	0.000573784
GPRIN1	ENSG00000169258	GPRIN1	protein_coding	G protein regulated inducer of neurite outgrowth 1	5	1.01847	1.40904	16.747	4.27106e-05	0.000576814
PKIG	ENSG00000168734	PKIG	protein_coding	cAMP-dependent protein kinase inhibitor gamma	20	1.20187	3.94588	16.7449	4.27579e-05	0.00057691
FLI1	ENSG00000151702	FLI1	protein_coding	Fli-1 proto-oncogene, ETS transcription factor	11	-0.655329	7.62931	16.7349	4.29821e-05	0.00057939
SLC1A5	ENSG00000105281	SLC1A5	protein_coding	solute carrier family 1 member 5	19	1.52068	6.57884	16.7311	4.307e-05	0.000580031
TPT1	ENSG00000133112	TPT1	protein_coding	tumor protein, translationally-controlled 1	13	1.07602	10.7218	16.7215	4.32872e-05	0.000581974
EPB42	ENSG00000166947	EPB42	protein_coding	erythrocyte membrane protein band 4,2	15	2.99276	6.85301	16.7212	4.32953e-05	0.000581974
SMARCC2	ENSG00000139613	SMARCC2	protein_coding	SWI/SNF related, matrix associated, actin dependent regulator of chromatin subfamily c member 2	12	-0.49242	6.79872	16.7113	4.35208e-05	0.000584457
AL356356,1	ENSG00000237781	AL356356,1	antisense_RNA		1	-1.65073	2.12625	16.6797	4.42522e-05	0.000593336
NAP1L4	ENSG00000205531	NAP1L4	protein_coding	nucleosome assembly protein 1 like 4	11	0.473435	7.10903	16.6792	4.42646e-05	0.000593336
ITLN1	ENSG00000179914	ITLN1	protein_coding	intelectin 1	1	3.64643	2.19962	16.6696	4.44875e-05	0.000595767
PPBP	ENSG00000163736	PPBP	protein_coding	pro-platelet basic protein	4	2.09137	6.25539	16.6663	4.45665e-05	0.00059616
SEMA4D	ENSG00000187764	SEMA4D	protein_coding	semaphorin 4D	9	-0.624155	8.65399	16.664	4.46189e-05	0.00059616
DNASE1L3	ENSG00000163687	DNASE1L3	protein_coding	deoxyribonuclease 1 like 3	3	-2.12868	0.470083	16.6631	4.46414e-05	0.00059616
RNF10	ENSG00000022840	RNF10	protein_coding	ring finger protein 10	12	1.54782	9.34304	16.6527	4.48864e-05	0.000598875
HBG2	ENSG00000196565	HBG2	protein_coding	hemoglobin subunit gamma 2	11	4.1189	9.18312	16.6382	4.52311e-05	0.000602914
CCNJL	ENSG00000135083	CCNJL	protein_coding	cyclin J like	5	-2.13933	5.58332	16.6326	4.53636e-05	0.000604119
PAK2	ENSG00000180370	PAK2	protein_coding	p21 (RAC1) activated kinase 2	3	-0.708789	7.41757	16.6295	4.54397e-05	0.000604571
PIM1	ENSG00000137193	PIM1	protein_coding	Pim-1 proto-oncogene, serine/threonine kinase	6	1.02015	8.41001	16.6266	4.55074e-05	0.000604911
RIPOR3	ENSG00000042062	RIPOR3	protein_coding	RIPOR family member 3	20	2.11228	1.64476	16.6195	4.56791e-05	0.000606631
GTF2E2	ENSG00000197265	GTF2E2	protein_coding	general transcription factor IIE subunit 2	8	0.529183	4.69549	16.6125	4.58475e-05	0.000608305
PARK7	ENSG00000116288	PARK7	protein_coding	Parkinsonism associated deglycase	1	0.635928	6.52289	16.6074	4.59723e-05	0.000609398
IFRD2	ENSG00000214706	IFRD2	protein_coding	interferon related developmental regulator 2	3	0.665055	4.91707	16.5975	4.62115e-05	0.000612004
BLOC1S1	ENSG00000135441	BLOC1S1	protein_coding	biogenesis of lysosomal organelles complex 1 subunit 1	12	0.828606	3.63037	16.5919	4.63484e-05	0.000613251
ZDHHC11B	ENSG00000206077	ZDHHC11B	protein_coding		5	-2.0867	0.618058	16.5804	4.6631e-05	0.000616423
CYTIP	ENSG00000115165	CYTIP	protein_coding	cytohesin 1 interacting protein	2	-0.464644	7.51465	16.5745	4.67754e-05	0.000617763
MAPRE3	ENSG00000084764	MAPRE3	protein_coding	microtubule associated protein RP/EB family member 3	2	-1.27201	2.92934	16.5671	4.69577e-05	0.000619599
KEL	ENSG00000197993	KEL	protein_coding	Kell blood group, metallo-endopeptidase	7	2.43621	3.17756	16.534	4.77844e-05	0.000629929
EXOSC1	ENSG00000171311	EXOSC1	protein_coding	exosome component 1	10	0.536215	4.63341	16.5286	4.79217e-05	0.000631159
RUVBL1	ENSG00000175792	RUVBL1	protein_coding	RuvB like AAA ATPase 1	3	0.678535	5.3491	16.5215	4.81023e-05	0.000632957
ADGRE2	ENSG00000127507	ADGRE2	protein_coding	adhesion G protein-coupled receptor E2	19	-1.303	7.25193	16.512	4.83433e-05	0.000635546
RASSF5	ENSG00000266094	RASSF5	protein_coding	Ras association domain family member 5	1	-0.571593	8.8669	16.4903	4.89002e-05	0.000642279
SAMM50	ENSG00000100347	SAMM50	protein_coding	SAMM50 sorting and assembly machinery component	22	0.636502	5.27174	16.48	4.91655e-05	0.000645173
FAM212B	ENSG00000197852	FAM212B	protein_coding	uncharacterized LOC101928718	1	-2.06617	7.10014	16.4596	4.96977e-05	0.000650968
FAM212B	ENSG00000197852	FAM212B	protein_coding	family with sequence similarity 212 member B	1	-2.06617	7.10014	16.4596	4.96977e-05	0.000650968
TGOLN2	ENSG00000152291	TGOLN2	protein_coding	trans-golgi network protein 2	2	-0.495201	8.39373	16.4561	4.97907e-05	0.000651591
FAM46C	ENSG00000183508	FAM46C	protein_coding	family with sequence similarity 46 member C	1	1.8532	6.9569	16.4509	4.99278e-05	0.000652789
STX8	ENSG00000170310	STX8	protein_coding	syntaxin 8	17	0.711578	4.1647	16.4439	5.01103e-05	0.000654581
AC023794,3	ENSG00000250654	AC023794,3	transcribed_unprocessed_pseudogene	uncharacterized LOC100240735	12	0.992696	0.667411	16.4309	5.04555e-05	0.00065849
MYO9B	ENSG00000099331	MYO9B	protein_coding	myosin IXB	19	-0.774361	8.51167	16.4167	5.08348e-05	0.000662085
NDUFB11	ENSG00000147123	NDUFB11	protein_coding	NADH:ubiquinone oxidoreductase subunit B11	X	0.994235	6.39128	16.4153	5.08726e-05	0.000662085
TNS4	ENSG00000131746	TNS4	protein_coding	tensin 4	17	1.3675	0.310924	16.4128	5.09409e-05	0.000662085
IL21R	ENSG00000103522	IL21R	protein_coding	interleukin 21 receptor	16	0.725892	5.97998	16.4121	5.0959e-05	0.000662085
TRBV6-5	ENSG00000211721	TRBV6-5	TR_V_gene		7	0.909697	3.37212	16.412	5.09615e-05	0.000662085
GYPC	ENSG00000136732	GYPC	protein_coding	glycophorin C (Gerbich blood group)	2	1.90466	10.1913	16.4093	5.10341e-05	0.000662428
CACNG8	ENSG00000142408	CACNG8	protein_coding	calcium voltage-gated channel auxiliary subunit gamma 8	19	-2.93381	1.52143	16.4058	5.11285e-05	0.000662841
KRT5	ENSG00000186081	KRT5	protein_coding	keratin 5	12	-2.01815	0.0112724	16.4047	5.11582e-05	0.000662841
MRPS9	ENSG00000135972	MRPS9	protein_coding	mitochondrial ribosomal protein S9	2	0.526452	4.25283	16.3938	5.14537e-05	0.000666068
ARL4A	ENSG00000122644	ARL4A	protein_coding	ADP ribosylation factor like GTPase 4A	7	1.77031	3.20006	16.3868	5.16448e-05	0.00066794
TPK1	ENSG00000196511	TPK1	protein_coding	thiamin pyrophosphokinase 1	7	-0.591049	3.76398	16.38	5.18286e-05	0.000669713
NFIX	ENSG00000008441	NFIX	protein_coding	nuclear factor I X	19	2.4271	5.68911	16.3707	5.20846e-05	0.000672416
ANKH	ENSG00000154122	ANKH	protein_coding	ANKH inorganic pyrophosphate transport regulator	5	1.29026	6.22937	16.3597	5.23877e-05	0.000675721
MRPL45	ENSG00000278845	MRPL45	protein_coding	mitochondrial ribosomal protein L45	17	0.446736	4.32799	16.3474	5.27283e-05	0.000679504
GDPGP1	ENSG00000183208	GDPGP1	protein_coding	GDP-D-glucose phosphorylase 1	15	0.661511	2.44183	16.3445	5.281e-05	0.000679947
TRBV4-1	ENSG00000211710	TRBV4-1	TR_V_gene		7	1.02731	2.91092	16.3427	5.28592e-05	0.00067997
AC007342,4	ENSG00000261804	AC007342,4	lincRNA	uncharacterized LOC102723373	16	-1.38001	1.40491	16.334	5.31018e-05	0.000682479
CDK4	ENSG00000135446	CDK4	protein_coding	cyclin dependent kinase 4	12	0.608184	5.63088	16.3219	5.34437e-05	0.000686259
MXI1	ENSG00000119950	MXI1	protein_coding	MAX interactor 1, dimerization protein	10	1.71248	6.40989	16.3119	5.37247e-05	0.000689252
PSAT1	ENSG00000135069	PSAT1	protein_coding	phosphoserine aminotransferase 1	9	1.03294	3.05767	16.3038	5.39545e-05	0.000691581
VEGFA	ENSG00000112715	VEGFA	protein_coding	vascular endothelial growth factor A	6	-1.01995	3.73137	16.2965	5.41646e-05	0.000693386
MCM2	ENSG00000073111	MCM2	protein_coding	minichromosome maintenance complex component 2	3	1.1166	4.63059	16.2934	5.42529e-05	0.000693386
ZBED6CL	ENSG00000188707	ZBED6CL	protein_coding	ZBED6 C-terminal like	7	0.496714	4.23323	16.2931	5.4262e-05	0.000693386
RWDD2B	ENSG00000156253	RWDD2B	protein_coding	RWD domain containing 2B	21	0.701933	2.95758	16.2912	5.43166e-05	0.000693386
EME1	ENSG00000154920	EME1	protein_coding	essential meiotic structure-specific endonuclease 1	17	1.50367	0.48919	16.2905	5.43368e-05	0.000693386
ELOB	ENSG00000103363	ELOB	protein_coding	elongin B	16	1.15489	7.06918	16.2885	5.43944e-05	0.000693505
CHST15	ENSG00000182022	CHST15	protein_coding	carbohydrate sulfotransferase 15	10	-1.20502	7.75453	16.2676	5.49959e-05	0.000700552
ADCY9	ENSG00000162104	ADCY9	protein_coding	adenylate cyclase 9	16	-0.710804	3.4598	16.2653	5.50625e-05	0.000700778
SORD	ENSG00000140263	SORD	protein_coding	sorbitol dehydrogenase	15	-1.04869	4.16354	16.2621	5.51573e-05	0.000701363
SYCP2L	ENSG00000153157	SYCP2L	protein_coding	synaptonemal complex protein 2 like	6	-3.40208	-0.324357	16.2573	5.52949e-05	0.000702489
BLVRB	ENSG00000090013	BLVRB	protein_coding	biliverdin reductase B	19	2.00776	7.94432	16.2516	5.54633e-05	0.000704006
AC020916,1	ENSG00000267519	AC020916,1	lincRNA	uncharacterized LOC284454	19	-1.36412	5.29088	16.2402	5.57961e-05	0.000707605
[truncated: 2,907 more rows]
